# Supplementary material for: A large language model-based tool for identifying relationships to industry in research on the carcinogenicity of benzene, cobalt, and aspartame
Source: Environ Health. 2025 Sep 24;24:64. doi: 10.1186/s12940-025-01223-1 (PMC12462328; doi:10.1186/s12940-025-01223-1)
Supplement: Supplementary file 1 — Supplementary Material 1. [file 12940_2025_1223_MOESM1_ESM.xlsx]

## Sheet: Dictionary
variable name	description	Data set includes all relationships identified by InfluenceMapper that included industry entities
agent	Agent reviewed for IARC Monograph
hawcid	HAWC unique identification number
pmid	PubMed unique identification number
title	Title of article
year	Publication year
journal	Journal of publication
author_name	Author name
author_affiliation	Author affiliation
entity_name	Name of entity identified by InfluenceMapper
entity_sentence	At least one sentence from article containing entity name. Some text read by InfluenceMapper in identifying the entity or in classifying relationships may not be shown.
study_coi	Indicator for whether study contains at least one relationship considered a potential conflict of interest. Indicates all studies shown in Table 3-5.
study_entity_funding	Any study-entity funding relationship identified by InfluenceMapper with an industry entity. Relationships modified for analysis as described in methods section.
study_entity_support	Any study-entity support relationship identified by InfluenceMapper with an industry entity. Relationships modified for analysis as described in methods section.
study_entity_review	Any study-entity review relationship identified by InfluenceMapper with an industry entity. Relationships modified for analysis as described in methods section.
study_entity_supply	Any study-entity supply relationship identified by InfluenceMapper with an industry entity. Relationships modified for analysis as described in methods section.
study_entity_participate	Any study-entity participation relationship identified by InfluenceMapper with an industry entity. Relationships modified for analysis as described in methods section.
study_entity_writing	Any study-entity writing relationship identified by InfluenceMapper with an industry entity. Relationships modified for analysis as described in methods section.
author_entity_funding	Any author-entity funding relationship identified by InfluenceMapper with an industry entity. Relationships modified for analysis as described in methods section.
author_entity_inkind	Any author-entity in-kind relationship identified by InfluenceMapper with an industry entity. Relationships modified for analysis as described in methods section.
author_entity_consultant	Any author-entity consulting relationship identified by InfluenceMapper with an industry entity. Relationships modified for analysis as described in methods section.
author_entity_fees	Any author-entity consulting relationship identified by InfluenceMapper with an industry entity. Relationships modified for analysis as described in methods section.
author_entity_testimony	Any author-entity expert testimony relationship identified by InfluenceMapper with an industry entity. Relationships modified for analysis as described in methods section.
author_entity_position	Any author-entity position relationship identified by InfluenceMapper with an industry entity. Relationships modified for analysis as described in methods section.
author_entity_academic	Any author-entity academic relationship identified by InfluenceMapper with an industry entity. Relationships modified for analysis as described in methods section.
evidence_type_human_cancer	Evidence type as classified by the IARC monographs
evidence_type_animal_cancer	Evidence type as classified by the IARC monographs
evidence_type_mechanistic	Evidence type as classified by the IARC monographs

## Sheet: Data
agent	hawcid	pmid	title	year	journal	author_name	author_affiliation	entity_name	entity_sentence	study_coi	study_entity_funding	study_entity_support	study_entity_review	study_entity_supply	study_entity_participate	study_entity_writing	author_entity_funding	author_entity_inkind	author_entity_consultant	author_entity_fees	author_entity_testimony	author_entity_position	author_entity_academic	evidence_type_human_cancer	evidence_type_animal_cancer	evidence_type_mechanistic
Aspartame	573107	36839408	The Effect of Non-Nutritive Sweetened Beverages on Postprandial Glycemic and Endocrine Responses: A Systematic Review and Network Meta-Analysis.	2023	Nutrients	Tauseef A Khan	St. Michael's Hospital, Canada	Institute for the Advancement of Food and Nutrition Sciences (IAFNS; formerly ILSI North America)	He has taken honorariums for lectures from the International Food Information Council (IFIC) and the Institute for the Advancement of Food and Nutrition Sciences (IAFNS; formerly ILSI North America).	None										Received travel, speaking, or personal fees or honoraria				No	No	Yes
Aspartame	573107	36839408	The Effect of Non-Nutritive Sweetened Beverages on Postprandial Glycemic and Endocrine Responses: A Systematic Review and Network Meta-Analysis.	2023	Nutrients	Tauseef A Khan	St. Michael's Hospital, Canada	International Food Information Council	He has taken honorariums for lectures from the International Food Information Council (IFIC) and the Institute for the Advancement of Food and Nutrition Sciences (IAFNS; formerly ILSI North America). She has completed consulting work for contract research organizations, restaurants, start-ups, the International Food Information Council, and the American Beverage Association, all of which occurred…	None										Received travel, speaking, or personal fees or honoraria				No	No	Yes
Aspartame	573107	36839408	The Effect of Non-Nutritive Sweetened Beverages on Postprandial Glycemic and Endocrine Responses: A Systematic Review and Network Meta-Analysis.	2023	Nutrients	Néma Mcglynn	St. Michael's Hospital, Canada	Loblaw Companies	N.M., was a former employee of Loblaw Companies Limited, and is a current employee of Enhanced Medical Nutrition. He has received in-kind research support from the Almond Board of California, Barilla, the California Walnut Commission, Kellogg Canada, Loblaw Companies, Nutrartis, Quaker (PepsiCo), the Peanut Institute, Primo, Unico, Unilever, and WhiteWave Foods/Danone.	None												Held employment, board, committee, equity, or other position		No	No	Yes
Aspartame	573107	36839408	The Effect of Non-Nutritive Sweetened Beverages on Postprandial Glycemic and Endocrine Responses: A Systematic Review and Network Meta-Analysis.	2023	Nutrients	Néma Mcglynn	St. Michael's Hospital, Canada	American Beverage Association	She has completed consulting work for contract research organizations, restaurants, start-ups, the International Food Information Council, and the American Beverage Association, all of which occurred outside of the submitted work.	None									Hired as consultant					No	No	Yes
Aspartame	573107	36839408	The Effect of Non-Nutritive Sweetened Beverages on Postprandial Glycemic and Endocrine Responses: A Systematic Review and Network Meta-Analysis.	2023	Nutrients	Jarvis C Noronha		INQUIS Clinical Research	Conflicts of Interest: J.C.N. has worked as a clinical research coordinator at INQUIS Clinical Research.	None												Held employment, board, committee, equity, or other position		No	No	Yes
Aspartame	573107	36839408	The Effect of Non-Nutritive Sweetened Beverages on Postprandial Glycemic and Endocrine Responses: A Systematic Review and Network Meta-Analysis.	2023	Nutrients	Cyril W C Kendall	St. Michael's Hospital, Canada	International Tree Nut Council	C.W.C.K has received grants or research support from the Advanced Food Materials Network, Agriculture and Agri-Foods Canada (AAFC), the Almond Board of California, Barilla, the Canadian Institutes of Health Research (CIHR), the Canola Council of Canada, the International Nut and Dried Fruit Council, the International Tree Nut Council Research and Education Foundation, Loblaw Brands Ltd., the Pean…	None							Received research grant funding			Received travel, speaking, or personal fees or honoraria				No	No	Yes
Aspartame	573107	36839408	The Effect of Non-Nutritive Sweetened Beverages on Postprandial Glycemic and Endocrine Responses: A Systematic Review and Network Meta-Analysis.	2023	Nutrients	Cyril W C Kendall	St. Michael's Hospital, Canada	Loblaw Brands Ltd.	C.W.C.K has received grants or research support from the Advanced Food Materials Network, Agriculture and Agri-Foods Canada (AAFC), the Almond Board of California, Barilla, the Canadian Institutes of Health Research (CIHR), the Canola Council of Canada, the International Nut and Dried Fruit Council, the International Tree Nut Council Research and Education Foundation, Loblaw Brands Ltd., the Pean…	None							Received research grant funding			Received travel, speaking, or personal fees or honoraria				No	No	Yes
Aspartame	573107	36839408	The Effect of Non-Nutritive Sweetened Beverages on Postprandial Glycemic and Endocrine Responses: A Systematic Review and Network Meta-Analysis.	2023	Nutrients	Cyril W C Kendall	St. Michael's Hospital, Canada	Peanut Institute	C.W.C.K has received grants or research support from the Advanced Food Materials Network, Agriculture and Agri-Foods Canada (AAFC), the Almond Board of California, Barilla, the Canadian Institutes of Health Research (CIHR), the Canola Council of Canada, the International Nut and Dried Fruit Council, the International Tree Nut Council Research and Education Foundation, Loblaw Brands Ltd., the Pean…	None							Received research grant funding	Received in-kind research support		Received travel, speaking, or personal fees or honoraria				No	No	Yes
Aspartame	573107	36839408	The Effect of Non-Nutritive Sweetened Beverages on Postprandial Glycemic and Endocrine Responses: A Systematic Review and Network Meta-Analysis.	2023	Nutrients	Cyril W C Kendall	St. Michael's Hospital, Canada	International Nut and Dried Fruit Council	C.W.C.K has received grants or research support from the Advanced Food Materials Network, Agriculture and Agri-Foods Canada (AAFC), the Almond Board of California, Barilla, the Canadian Institutes of Health Research (CIHR), the Canola Council of Canada, the International Nut and Dried Fruit Council, the International Tree Nut Council Research and Education Foundation, Loblaw Brands Ltd., the Pean…	None												Held employment, board, committee, equity, or other position		No	No	Yes
Aspartame	573107	36839408	The Effect of Non-Nutritive Sweetened Beverages on Postprandial Glycemic and Endocrine Responses: A Systematic Review and Network Meta-Analysis.	2023	Nutrients	Cyril W C Kendall	St. Michael's Hospital, Canada	Unilever	C.W.C.K has received grants or research support from the Advanced Food Materials Network, Agriculture and Agri-Foods Canada (AAFC), the Almond Board of California, Barilla, the Canadian Institutes of Health Research (CIHR), the Canola Council of Canada, the International Nut and Dried Fruit Council, the International Tree Nut Council Research and Education Foundation, Loblaw Brands Ltd., the Pean…	None							Received research grant funding	Received in-kind research support		Received travel, speaking, or personal fees or honoraria				No	No	Yes
Aspartame	573107	36839408	The Effect of Non-Nutritive Sweetened Beverages on Postprandial Glycemic and Endocrine Responses: A Systematic Review and Network Meta-Analysis.	2023	Nutrients	Cyril W C Kendall	St. Michael's Hospital, Canada	International Tree Nut Council Research and Education Foundation	C.W.C.K has received grants or research support from the Advanced Food Materials Network, Agriculture and Agri-Foods Canada (AAFC), the Almond Board of California, Barilla, the Canadian Institutes of Health Research (CIHR), the Canola Council of Canada, the International Nut and Dried Fruit Council, the International Tree Nut Council Research and Education Foundation, Loblaw Brands Ltd., the Pean…	None							Received research grant funding							No	No	Yes
Aspartame	573107	36839408	The Effect of Non-Nutritive Sweetened Beverages on Postprandial Glycemic and Endocrine Responses: A Systematic Review and Network Meta-Analysis.	2023	Nutrients	Cyril W C Kendall	St. Michael's Hospital, Canada	White Wave Foods/Danone	He has received travel support and/or honoraria from Barilla, the California Walnut Commission, the Canola Council of Canada, General Mills, the International Nut and Dried Fruit Council, the International Pasta Organization, Lantmannen, Loblaw Brands Ltd., the Nutrition Foundation of Italy, Oldways Preservation Trust, Paramount Farms, the Peanut Institute, Pulse Canada, Sun-Maid, Tate & Lyle, Un…	None								Received in-kind research support		Received travel, speaking, or personal fees or honoraria				No	No	Yes
Aspartame	573107	36839408	The Effect of Non-Nutritive Sweetened Beverages on Postprandial Glycemic and Endocrine Responses: A Systematic Review and Network Meta-Analysis.	2023	Nutrients	Cyril W C Kendall	St. Michael's Hospital, Canada	Canola Council of Canada	C.W.C.K has received grants or research support from the Advanced Food Materials Network, Agriculture and Agri-Foods Canada (AAFC), the Almond Board of California, Barilla, the Canadian Institutes of Health Research (CIHR), the Canola Council of Canada, the International Nut and Dried Fruit Council, the International Tree Nut Council Research and Education Foundation, Loblaw Brands Ltd., the Pean…	None							Received research grant funding			Received travel, speaking, or personal fees or honoraria				No	No	Yes
Aspartame	573107	36839408	The Effect of Non-Nutritive Sweetened Beverages on Postprandial Glycemic and Endocrine Responses: A Systematic Review and Network Meta-Analysis.	2023	Nutrients	Cyril W C Kendall	St. Michael's Hospital, Canada	McCormick Science Institute	He has served on the scientific advisory board for the International Tree Nut Council, the International Pasta Organization, the McCormick Science Institute,	None												Held employment, board, committee, equity, or other position		No	No	Yes
Aspartame	565126	36493943	Updated systematic assessment of human, animal and mechanistic evidence demonstrates lack of human carcinogenicity with consumption of aspartame	2023	Food Chem Toxicol	Xiaohui Jiang		ToxStrategies	Most assays were assigned a reliability score of 2, with two studies Funding/disclosures Data availability: All data used in this study can be found in supplemental files A-D. ToxStrategies received consulting fees from the American Beverage Association. The authors were all employed by ToxStrategies, a consulting firm that provides services to private and public organizations on toxicology and r…	Study disclosed at least one conflict of interest relationship			Provided review of the study manuscript		Participated in conducting the study							Held employment, board, committee, equity, or other position		No	Yes	No
Aspartame	565126	36493943	Updated systematic assessment of human, animal and mechanistic evidence demonstrates lack of human carcinogenicity with consumption of aspartame	2023	Food Chem Toxicol	Xiaohui Jiang		American Beverage Association	Acknowledgements: This work was funded by the American Beverage Association. Most assays were assigned a reliability score of 2, with two studies Funding/disclosures Data availability: All data used in this study can be found in supplemental files A-D. ToxStrategies received consulting fees from the American Beverage Association. CRediT authorship contribution statement: Declaration of competing …	Study disclosed at least one conflict of interest relationship	Provided funding to the study		Provided review of the study manuscript											No	Yes	No
Aspartame	565126	36493943	Updated systematic assessment of human, animal and mechanistic evidence demonstrates lack of human carcinogenicity with consumption of aspartame	2023	Food Chem Toxicol	William D Klaren	ToxStrategies, Inc, USA	ToxStrategies	Most assays were assigned a reliability score of 2, with two studies Funding/disclosures Data availability: All data used in this study can be found in supplemental files A-D. ToxStrategies received consulting fees from the American Beverage Association. The authors were all employed by ToxStrategies, a consulting firm that provides services to private and public organizations on toxicology and r…	Study disclosed at least one conflict of interest relationship			Provided review of the study manuscript		Participated in conducting the study							Held employment, board, committee, equity, or other position		No	Yes	No
Aspartame	565126	36493943	Updated systematic assessment of human, animal and mechanistic evidence demonstrates lack of human carcinogenicity with consumption of aspartame	2023	Food Chem Toxicol	William D Klaren	ToxStrategies, Inc, USA	American Beverage Association	Acknowledgements: This work was funded by the American Beverage Association. Most assays were assigned a reliability score of 2, with two studies Funding/disclosures Data availability: All data used in this study can be found in supplemental files A-D. ToxStrategies received consulting fees from the American Beverage Association. CRediT authorship contribution statement: Declaration of competing …	Study disclosed at least one conflict of interest relationship	Provided funding to the study		Provided review of the study manuscript											No	Yes	No
Aspartame	565126	36493943	Updated systematic assessment of human, animal and mechanistic evidence demonstrates lack of human carcinogenicity with consumption of aspartame	2023	Food Chem Toxicol	Susan J Borghoff	ToxStrategies, Inc, USA	ToxStrategies	Most assays were assigned a reliability score of 2, with two studies Funding/disclosures Data availability: All data used in this study can be found in supplemental files A-D. ToxStrategies received consulting fees from the American Beverage Association. The authors were all employed by ToxStrategies, a consulting firm that provides services to private and public organizations on toxicology and r…	Study disclosed at least one conflict of interest relationship			Provided review of the study manuscript		Participated in conducting the study							Held employment, board, committee, equity, or other position		No	Yes	No
Aspartame	565126	36493943	Updated systematic assessment of human, animal and mechanistic evidence demonstrates lack of human carcinogenicity with consumption of aspartame	2023	Food Chem Toxicol	Susan J Borghoff	ToxStrategies, Inc, USA	American Beverage Association	Acknowledgements: This work was funded by the American Beverage Association. Most assays were assigned a reliability score of 2, with two studies Funding/disclosures Data availability: All data used in this study can be found in supplemental files A-D. ToxStrategies received consulting fees from the American Beverage Association. CRediT authorship contribution statement: Declaration of competing …	Study disclosed at least one conflict of interest relationship	Provided funding to the study		Provided review of the study manuscript											No	Yes	No
Aspartame	565126	36493943	Updated systematic assessment of human, animal and mechanistic evidence demonstrates lack of human carcinogenicity with consumption of aspartame	2023	Food Chem Toxicol	Sarah S Cohen		ToxStrategies	Most assays were assigned a reliability score of 2, with two studies Funding/disclosures Data availability: All data used in this study can be found in supplemental files A-D. ToxStrategies received consulting fees from the American Beverage Association. The authors were all employed by ToxStrategies, a consulting firm that provides services to private and public organizations on toxicology and r…	Study disclosed at least one conflict of interest relationship			Provided review of the study manuscript		Participated in conducting the study							Held employment, board, committee, equity, or other position		No	Yes	No
Aspartame	565126	36493943	Updated systematic assessment of human, animal and mechanistic evidence demonstrates lack of human carcinogenicity with consumption of aspartame	2023	Food Chem Toxicol	Sarah S Cohen		American Beverage Association	Acknowledgements: This work was funded by the American Beverage Association. Most assays were assigned a reliability score of 2, with two studies Funding/disclosures Data availability: All data used in this study can be found in supplemental files A-D. ToxStrategies received consulting fees from the American Beverage Association. CRediT authorship contribution statement: Declaration of competing …	Study disclosed at least one conflict of interest relationship	Provided funding to the study		Provided review of the study manuscript											No	Yes	No
Aspartame	565126	36493943	Updated systematic assessment of human, animal and mechanistic evidence demonstrates lack of human carcinogenicity with consumption of aspartame	2023	Food Chem Toxicol	Neepa Y Choski	ToxStrategies, Inc, USA	ToxStrategies	Most assays were assigned a reliability score of 2, with two studies Funding/disclosures Data availability: All data used in this study can be found in supplemental files A-D. ToxStrategies received consulting fees from the American Beverage Association. The authors were all employed by ToxStrategies, a consulting firm that provides services to private and public organizations on toxicology and r…	Study disclosed at least one conflict of interest relationship			Provided review of the study manuscript		Participated in conducting the study							Held employment, board, committee, equity, or other position		No	Yes	No
Aspartame	565126	36493943	Updated systematic assessment of human, animal and mechanistic evidence demonstrates lack of human carcinogenicity with consumption of aspartame	2023	Food Chem Toxicol	Neepa Y Choski	ToxStrategies, Inc, USA	American Beverage Association	Acknowledgements: This work was funded by the American Beverage Association. Most assays were assigned a reliability score of 2, with two studies Funding/disclosures Data availability: All data used in this study can be found in supplemental files A-D. ToxStrategies received consulting fees from the American Beverage Association. CRediT authorship contribution statement: Declaration of competing …	Study disclosed at least one conflict of interest relationship	Provided funding to the study		Provided review of the study manuscript											No	Yes	No
Aspartame	565126	36493943	Updated systematic assessment of human, animal and mechanistic evidence demonstrates lack of human carcinogenicity with consumption of aspartame	2023	Food Chem Toxicol	Janice K Britt	ToxStrategies, Inc, USA	ToxStrategies	Most assays were assigned a reliability score of 2, with two studies Funding/disclosures Data availability: All data used in this study can be found in supplemental files A-D. ToxStrategies received consulting fees from the American Beverage Association. The authors were all employed by ToxStrategies, a consulting firm that provides services to private and public organizations on toxicology and r…	Study disclosed at least one conflict of interest relationship			Provided review of the study manuscript		Participated in conducting the study							Held employment, board, committee, equity, or other position		No	Yes	No
Aspartame	565126	36493943	Updated systematic assessment of human, animal and mechanistic evidence demonstrates lack of human carcinogenicity with consumption of aspartame	2023	Food Chem Toxicol	Janice K Britt	ToxStrategies, Inc, USA	American Beverage Association	Acknowledgements: This work was funded by the American Beverage Association. Most assays were assigned a reliability score of 2, with two studies Funding/disclosures Data availability: All data used in this study can be found in supplemental files A-D. ToxStrategies received consulting fees from the American Beverage Association. CRediT authorship contribution statement: Declaration of competing …	Study disclosed at least one conflict of interest relationship	Provided funding to the study		Provided review of the study manuscript											No	Yes	No
Aspartame	565126	36493943	Updated systematic assessment of human, animal and mechanistic evidence demonstrates lack of human carcinogenicity with consumption of aspartame	2023	Food Chem Toxicol	Isabel A Lea	ToxStrategies, Inc, USA	ToxStrategies	Most assays were assigned a reliability score of 2, with two studies Funding/disclosures Data availability: All data used in this study can be found in supplemental files A-D. ToxStrategies received consulting fees from the American Beverage Association. The authors were all employed by ToxStrategies, a consulting firm that provides services to private and public organizations on toxicology and r…	Study disclosed at least one conflict of interest relationship			Provided review of the study manuscript		Participated in conducting the study							Held employment, board, committee, equity, or other position		No	Yes	No
Aspartame	565126	36493943	Updated systematic assessment of human, animal and mechanistic evidence demonstrates lack of human carcinogenicity with consumption of aspartame	2023	Food Chem Toxicol	Isabel A Lea	ToxStrategies, Inc, USA	American Beverage Association	Acknowledgements: This work was funded by the American Beverage Association. Most assays were assigned a reliability score of 2, with two studies Funding/disclosures Data availability: All data used in this study can be found in supplemental files A-D. ToxStrategies received consulting fees from the American Beverage Association. CRediT authorship contribution statement: Declaration of competing …	Study disclosed at least one conflict of interest relationship	Provided funding to the study		Provided review of the study manuscript											No	Yes	No
Aspartame	565126	36493943	Updated systematic assessment of human, animal and mechanistic evidence demonstrates lack of human carcinogenicity with consumption of aspartame	2023	Food Chem Toxicol	Grace A Chappell		ToxStrategies	Most assays were assigned a reliability score of 2, with two studies Funding/disclosures Data availability: All data used in this study can be found in supplemental files A-D. ToxStrategies received consulting fees from the American Beverage Association. The authors were all employed by ToxStrategies, a consulting firm that provides services to private and public organizations on toxicology and r…	Study disclosed at least one conflict of interest relationship			Provided review of the study manuscript		Participated in conducting the study							Held employment, board, committee, equity, or other position		No	Yes	No
Aspartame	565126	36493943	Updated systematic assessment of human, animal and mechanistic evidence demonstrates lack of human carcinogenicity with consumption of aspartame	2023	Food Chem Toxicol	Grace A Chappell		American Beverage Association	Acknowledgements: This work was funded by the American Beverage Association. Most assays were assigned a reliability score of 2, with two studies Funding/disclosures Data availability: All data used in this study can be found in supplemental files A-D. ToxStrategies received consulting fees from the American Beverage Association. CRediT authorship contribution statement: Declaration of competing …	Study disclosed at least one conflict of interest relationship	Provided funding to the study		Provided review of the study manuscript											No	Yes	No
Aspartame	565126	36493943	Updated systematic assessment of human, animal and mechanistic evidence demonstrates lack of human carcinogenicity with consumption of aspartame	2023	Food Chem Toxicol	Daniele S Wikoff		ToxStrategies	Most assays were assigned a reliability score of 2, with two studies Funding/disclosures Data availability: All data used in this study can be found in supplemental files A-D. ToxStrategies received consulting fees from the American Beverage Association. The authors were all employed by ToxStrategies, a consulting firm that provides services to private and public organizations on toxicology and r…	Study disclosed at least one conflict of interest relationship			Provided review of the study manuscript		Participated in conducting the study							Held employment, board, committee, equity, or other position		No	Yes	No
Aspartame	565126	36493943	Updated systematic assessment of human, animal and mechanistic evidence demonstrates lack of human carcinogenicity with consumption of aspartame	2023	Food Chem Toxicol	Daniele S Wikoff		American Beverage Association	Acknowledgements: This work was funded by the American Beverage Association. Most assays were assigned a reliability score of 2, with two studies Funding/disclosures Data availability: All data used in this study can be found in supplemental files A-D. ToxStrategies received consulting fees from the American Beverage Association. CRediT authorship contribution statement: Declaration of competing …	Study disclosed at least one conflict of interest relationship	Provided funding to the study		Provided review of the study manuscript											No	Yes	No
Aspartame	565126	36493943	Updated systematic assessment of human, animal and mechanistic evidence demonstrates lack of human carcinogenicity with consumption of aspartame	2023	Food Chem Toxicol	Brianna N Rivera	ToxStrategies, Inc, USA	ToxStrategies	Most assays were assigned a reliability score of 2, with two studies Funding/disclosures Data availability: All data used in this study can be found in supplemental files A-D. ToxStrategies received consulting fees from the American Beverage Association. The authors were all employed by ToxStrategies, a consulting firm that provides services to private and public organizations on toxicology and r…	Study disclosed at least one conflict of interest relationship			Provided review of the study manuscript		Participated in conducting the study							Held employment, board, committee, equity, or other position		No	Yes	No
Aspartame	565126	36493943	Updated systematic assessment of human, animal and mechanistic evidence demonstrates lack of human carcinogenicity with consumption of aspartame	2023	Food Chem Toxicol	Brianna N Rivera	ToxStrategies, Inc, USA	American Beverage Association	Acknowledgements: This work was funded by the American Beverage Association. Most assays were assigned a reliability score of 2, with two studies Funding/disclosures Data availability: All data used in this study can be found in supplemental files A-D. ToxStrategies received consulting fees from the American Beverage Association. CRediT authorship contribution statement: Declaration of competing …	Study disclosed at least one conflict of interest relationship	Provided funding to the study		Provided review of the study manuscript											No	Yes	No
Aspartame	563575	36414169	Pathologists' perspective on the study design, analysis, and interpretation of proliferative lesions in lifetime and prenatal rodent carcinogenicity bioassays of aspartame.	2023	Food Chem Toxicol	Elmore, S. A.		American Beverage Association (ABA)	Declaration of competing interest Elmore is an independent consultant hired by the American Beverage Association (ABA).	None									Hired as consultant					No	Yes	Yes
Aspartame	565136	36501030	The Associations between Maternal Serum Aspartame and Sucralose and Metabolic Health during Pregnancy	2022	Nutrients	Yu Liu	Shanghai Jiao Tong University, China	Metabo-Profile Inc.	Acknowledgments:: The research group members are grateful for Metabo-Profile Inc., Shanghai, China.	None		Provided funding or expert assistance to the study												No	No	Yes
Aspartame	565136	36501030	The Associations between Maternal Serum Aspartame and Sucralose and Metabolic Health during Pregnancy	2022	Nutrients	Yiming Wu	Chongming Hospital Affiliated to Shanghai University of Health & Medicine Sciences (Chongming Branch of Xinhua Hospital), China	Metabo-Profile Inc.	Acknowledgments:: The research group members are grateful for Metabo-Profile Inc., Shanghai, China.	None		Provided funding or expert assistance to the study												No	No	Yes
Aspartame	565136	36501030	The Associations between Maternal Serum Aspartame and Sucralose and Metabolic Health during Pregnancy	2022	Nutrients	Xiaoyong Li	Chongming Hospital Affiliated to Shanghai University of Health & Medicine Sciences (Chongming Branch of Xinhua Hospital), China	Metabo-Profile Inc.	Acknowledgments:: The research group members are grateful for Metabo-Profile Inc., Shanghai, China.	None		Provided funding or expert assistance to the study												No	No	Yes
Aspartame	565136	36501030	The Associations between Maternal Serum Aspartame and Sucralose and Metabolic Health during Pregnancy	2022	Nutrients	Qing Su	Chongming Hospital Affiliated to Shanghai University of Health & Medicine Sciences (Chongming Branch of Xinhua Hospital), China	Metabo-Profile Inc.	Acknowledgments:: The research group members are grateful for Metabo-Profile Inc., Shanghai, China.	None		Provided funding or expert assistance to the study												No	No	Yes
Aspartame	565136	36501030	The Associations between Maternal Serum Aspartame and Sucralose and Metabolic Health during Pregnancy	2022	Nutrients	Li Qin	Chongming Hospital Affiliated to Shanghai University of Health & Medicine Sciences (Chongming Branch of Xinhua Hospital), China	Metabo-Profile Inc.	Acknowledgments:: The research group members are grateful for Metabo-Profile Inc., Shanghai, China.	None		Provided funding or expert assistance to the study												No	No	Yes
Aspartame	565136	36501030	The Associations between Maternal Serum Aspartame and Sucralose and Metabolic Health during Pregnancy	2022	Nutrients	Jing Ma	Shanghai Jiao Tong University, China	Metabo-Profile Inc.	Acknowledgments:: The research group members are grateful for Metabo-Profile Inc., Shanghai, China.	None		Provided funding or expert assistance to the study												No	No	Yes
Aspartame	565127	36500986	No Association between Low-Calorie Sweetener (LCS) Use and Overall Cancer Risk in the Nationally Representative Database in the US: Analyses of NHANES 1988–2018 Data and 2019 Public-Use Linked Mortality Files	2022	Nutrients	Victor L Fulgoni	Nutrition Impact LLC, USA	Nutrition Impact, LLC	Victor Fulgoni III, Vice President of Nutrition Impact, LLC conducts NHANES analyses for numerous members of the food, beverage, and dietary supplement industry.	Study disclosed at least one conflict of interest relationship												Held employment, board, committee, equity, or other position		Yes	No	No
Aspartame	565127	36500986	No Association between Low-Calorie Sweetener (LCS) Use and Overall Cancer Risk in the Nationally Representative Database in the US: Analyses of NHANES 1988–2018 Data and 2019 Public-Use Linked Mortality Files	2022	Nutrients	Adam Drewnowski	University of Washington, USA	Ajinomoto	Conflicts of Interest: Adam Drewnowski is a consultant to Ajinomoto and has received grants, contracts, and honoraria from entities both public and private, with an interest in dietary nutrient density and nutrient profiling of foods.	Study disclosed at least one conflict of interest relationship									Hired as consultant					Yes	No	No
Aspartame	562999	36211761	Impact of lactisole on the time-intensity profile of selected sweeteners in dependence of the binding site.	2022	Food Chem X	Wendelin, M.		Symrise Distribution GmbH	Declaration of Competing Interest The authors declare the following financial interests/personal re- lationships which may be considered as potential competing interests: The authors M. Wendelin, J. P. Ley, and G. E. Krammer are employees of the Symrise Distribution GmbH or Symrise AG, respectively.	None												Held employment, board, committee, equity, or other position		No	No	Yes
Aspartame	563025	36107009	Sugar- and Artificially-Sweetened Beverages and Cancer Mortality in a Large U.S. Prospective Cohort	2022	Cancer Epidemiol Biomarkers Prev	Guinter, M. A.		Roche	Authors’ Disclosures M.A. Guinter reports personal fees from Flatiron Health, Inc. and Roche outside the submitted work.	None										Received travel, speaking, or personal fees or honoraria				Yes	No	No
Aspartame	563025	36107009	Sugar- and Artificially-Sweetened Beverages and Cancer Mortality in a Large U.S. Prospective Cohort	2022	Cancer Epidemiol Biomarkers Prev	Guinter, M. A.		Flatiron Health, Inc	Authors’ Disclosures M.A. Guinter reports personal fees from Flatiron Health, Inc. and Roche outside the submitted work.	None										Received travel, speaking, or personal fees or honoraria				Yes	No	No
Aspartame	560540	35470384	Sugar-sweetened beverage and sugar consumption and colorectal cancer incidence and mortality according to anatomic subsite	2022	Am J Clin Nutr	Ng, K.		Genentech	KN declares research funding from Evergrande Group, Genentech, Gilead Sciences, Janssen Pharmaceuticals, Pharmavite, and Revolution Medicines; advisory board participation for Array Biopharma, BiomX, and Seattle Genetics; and consulting for X-Biotix Therapeutics.	None							Received research grant funding							Yes	No	No
Aspartame	560540	35470384	Sugar-sweetened beverage and sugar consumption and colorectal cancer incidence and mortality according to anatomic subsite	2022	Am J Clin Nutr	Ng, K.		X-Biotix Therapeutics	KN declares research funding from Evergrande Group, Genentech, Gilead Sciences, Janssen Pharmaceuticals, Pharmavite, and Revolution Medicines; advisory board participation for Array Biopharma, BiomX, and Seattle Genetics; and consulting for X-Biotix Therapeutics.	None									Hired as consultant					Yes	No	No
Aspartame	560540	35470384	Sugar-sweetened beverage and sugar consumption and colorectal cancer incidence and mortality according to anatomic subsite	2022	Am J Clin Nutr	Ng, K.		Gilead Sciences	KN declares research funding from Evergrande Group, Genentech, Gilead Sciences, Janssen Pharmaceuticals, Pharmavite, and Revolution Medicines; advisory board participation for Array Biopharma, BiomX, and Seattle Genetics; and consulting for X-Biotix Therapeutics.	None							Received research grant funding							Yes	No	No
Aspartame	560540	35470384	Sugar-sweetened beverage and sugar consumption and colorectal cancer incidence and mortality according to anatomic subsite	2022	Am J Clin Nutr	Ng, K.		Array Biopharma	KN declares research funding from Evergrande Group, Genentech, Gilead Sciences, Janssen Pharmaceuticals, Pharmavite, and Revolution Medicines; advisory board participation for Array Biopharma, BiomX, and Seattle Genetics; and consulting for X-Biotix Therapeutics.	None												Held employment, board, committee, equity, or other position		Yes	No	No
Aspartame	560540	35470384	Sugar-sweetened beverage and sugar consumption and colorectal cancer incidence and mortality according to anatomic subsite	2022	Am J Clin Nutr	Chan, A. T.		Bayer	ATC declares research funding from Bayer and consulting for Bayer, Boehringer Ingelheim, and Pfizer.	None							Received research grant funding		Hired as consultant					Yes	No	No
Aspartame	560540	35470384	Sugar-sweetened beverage and sugar consumption and colorectal cancer incidence and mortality according to anatomic subsite	2022	Am J Clin Nutr	Chan, A. T.		Pfizer	ATC declares research funding from Bayer and consulting for Bayer, Boehringer Ingelheim, and Pfizer.	None									Hired as consultant					Yes	No	No
Aspartame	560540	35470384	Sugar-sweetened beverage and sugar consumption and colorectal cancer incidence and mortality according to anatomic subsite	2022	Am J Clin Nutr	Chan, A. T.		Boehringer Ingelheim	ATC declares research funding from Bayer and consulting for Bayer, Boehringer Ingelheim, and Pfizer.	None									Hired as consultant					Yes	No	No
Aspartame	544098	35458210	The Dose-Response Effects of Consuming High Fructose Corn Syrup-Sweetened Beverages on Hepatic Lipid Content and Insulin Sensitivity in Young Adults	2022	Nutrients	Sirlin, C. B.		Pfizer	C.S. reports grants from GE, Siemens, Philips, Bayer, Foundation of NIH, Gilead, and Pfizer (grant is to UW-Madison; UCSD is a subcontract to UW-Madison); personal consultation fees from Blade, Boehringer, and Epigenomics; consultation under the auspices of the University to AMRA, BMS, Exact Sciences, GE Digital, IBM-Watson, and Pfizer; lab service agreements from Enanta, Gilead, ICON, Intercept,…	None							Received research grant funding		Hired as consultant					No	No	Yes
Aspartame	544098	35458210	The Dose-Response Effects of Consuming High Fructose Corn Syrup-Sweetened Beverages on Hepatic Lipid Content and Insulin Sensitivity in Young Adults	2022	Nutrients	Sirlin, C. B.		Boehringer	C.S. reports grants from GE, Siemens, Philips, Bayer, Foundation of NIH, Gilead, and Pfizer (grant is to UW-Madison; UCSD is a subcontract to UW-Madison); personal consultation fees from Blade, Boehringer, and Epigenomics; consultation under the auspices of the University to AMRA, BMS, Exact Sciences, GE Digital, IBM-Watson, and Pfizer; lab service agreements from Enanta, Gilead, ICON, Intercept,…	None									Hired as consultant					No	No	Yes
Aspartame	544098	35458210	The Dose-Response Effects of Consuming High Fructose Corn Syrup-Sweetened Beverages on Hepatic Lipid Content and Insulin Sensitivity in Young Adults	2022	Nutrients	Sirlin, C. B.		Gilead	C.S. reports grants from GE, Siemens, Philips, Bayer, Foundation of NIH, Gilead, and Pfizer (grant is to UW-Madison; UCSD is a subcontract to UW-Madison); personal consultation fees from Blade, Boehringer, and Epigenomics; consultation under the auspices of the University to AMRA, BMS, Exact Sciences, GE Digital, IBM-Watson, and Pfizer; lab service agreements from Enanta, Gilead, ICON, Intercept,…	None							Received research grant funding	Received in-kind research support						No	No	Yes
Aspartame	544098	35458210	The Dose-Response Effects of Consuming High Fructose Corn Syrup-Sweetened Beverages on Hepatic Lipid Content and Insulin Sensitivity in Young Adults	2022	Nutrients	Sirlin, C. B.		Bayer	C.S. reports grants from GE, Siemens, Philips, Bayer, Foundation of NIH, Gilead, and Pfizer (grant is to UW-Madison; UCSD is a subcontract to UW-Madison); personal consultation fees from Blade, Boehringer, and Epigenomics; consultation under the auspices of the University to AMRA, BMS, Exact Sciences, GE Digital, IBM-Watson, and Pfizer; lab service agreements from Enanta, Gilead, ICON, Intercept,…	None							Received research grant funding							No	No	Yes
Aspartame	544098	35458210	The Dose-Response Effects of Consuming High Fructose Corn Syrup-Sweetened Beverages on Hepatic Lipid Content and Insulin Sensitivity in Young Adults	2022	Nutrients	Sirlin, C. B.		IBM-Watson	C.S. reports grants from GE, Siemens, Philips, Bayer, Foundation of NIH, Gilead, and Pfizer (grant is to UW-Madison; UCSD is a subcontract to UW-Madison); personal consultation fees from Blade, Boehringer, and Epigenomics; consultation under the auspices of the University to AMRA, BMS, Exact Sciences, GE Digital, IBM-Watson, and Pfizer; lab service agreements from Enanta, Gilead, ICON, Intercept,…	None									Hired as consultant					No	No	Yes
Aspartame	544098	35458210	The Dose-Response Effects of Consuming High Fructose Corn Syrup-Sweetened Beverages on Hepatic Lipid Content and Insulin Sensitivity in Young Adults	2022	Nutrients	Medici, V.		Alexion Pharmaceuticals	Conflicts of Interest: V.M. serves in the Advisory board of Alexion Pharmaceuticals.	None												Held employment, board, committee, equity, or other position		No	No	Yes
Aspartame	544101	34841959	Comparison of aspartame- and sugar-sweetened soft drinks on postprandial metabolism.	2021	Nutr Health	Jenkins, N. T.		Renaissance Periodization, LLC	Declaration of Conflicting Interests N.T.J. reports consultancies with CrossFit, Inc. and Renaissance Periodization, LLC separate from the submitted work.	None									Hired as consultant					No	No	Yes
Aspartame	544101	34841959	Comparison of aspartame- and sugar-sweetened soft drinks on postprandial metabolism.	2021	Nutr Health	Jenkins, N. T.		CrossFit, Inc	Declaration of Conflicting Interests N.T.J. reports consultancies with CrossFit, Inc. and Renaissance Periodization, LLC separate from the submitted work.	None									Hired as consultant					No	No	Yes
Aspartame	560270	34767023	Association Between the Sulfur Microbial Diet and Risk of Colorectal Cancer	2021	JAMA Netw Open	Huttenhower, C.		Empress Therapeutics	Conflict of Interest Disclosures: Dr Huttenhower reported receiving personal fees for serving on the scientific advisory board for Zoe Ltd, Seres Therapeutics, and Empress Therapeutics during the conduct of the study.	None										Received travel, speaking, or personal fees or honoraria		Held employment, board, committee, equity, or other position		Yes	No	Yes
Aspartame	560270	34767023	Association Between the Sulfur Microbial Diet and Risk of Colorectal Cancer	2021	JAMA Netw Open	Huttenhower, C.		Seres Therapeutics	Conflict of Interest Disclosures: Dr Huttenhower reported receiving personal fees for serving on the scientific advisory board for Zoe Ltd, Seres Therapeutics, and Empress Therapeutics during the conduct of the study.	None										Received travel, speaking, or personal fees or honoraria		Held employment, board, committee, equity, or other position		Yes	No	Yes
Aspartame	560270	34767023	Association Between the Sulfur Microbial Diet and Risk of Colorectal Cancer	2021	JAMA Netw Open	Huttenhower, C.		Zoe Ltd	Conflict of Interest Disclosures: Dr Huttenhower reported receiving personal fees for serving on the scientific advisory board for Zoe Ltd, Seres Therapeutics, and Empress Therapeutics during the conduct of the study. Dr Chan reported receiving personal fees from Pfizer, Boehringer Ingelheim, and Bayer Pharma AG outside the submitted work; receiving grants from Zoe Ltd; and being an investigator …	None										Received travel, speaking, or personal fees or honoraria		Held employment, board, committee, equity, or other position		Yes	No	Yes
Aspartame	560270	34767023	Association Between the Sulfur Microbial Diet and Risk of Colorectal Cancer	2021	JAMA Netw Open	Chan, A. T.		Pfizer	Dr Chan reported receiving personal fees from Pfizer, Boehringer Ingelheim, and Bayer Pharma AG outside the submitted work; receiving grants from Zoe Ltd; and being an investigator on a study previously supported by Zoe Ltd. No other disclosures were reported.	None										Received travel, speaking, or personal fees or honoraria				Yes	No	Yes
Aspartame	560270	34767023	Association Between the Sulfur Microbial Diet and Risk of Colorectal Cancer	2021	JAMA Netw Open	Chan, A. T.		Bayer Pharma AG	Dr Chan reported receiving personal fees from Pfizer, Boehringer Ingelheim, and Bayer Pharma AG outside the submitted work; receiving grants from Zoe Ltd; and being an investigator on a study previously supported by Zoe Ltd. No other disclosures were reported.	None										Received travel, speaking, or personal fees or honoraria				Yes	No	Yes
Aspartame	560270	34767023	Association Between the Sulfur Microbial Diet and Risk of Colorectal Cancer	2021	JAMA Netw Open	Chan, A. T.		Boehringer Ingelheim	Dr Chan reported receiving personal fees from Pfizer, Boehringer Ingelheim, and Bayer Pharma AG outside the submitted work; receiving grants from Zoe Ltd; and being an investigator on a study previously supported by Zoe Ltd. No other disclosures were reported.	None										Received travel, speaking, or personal fees or honoraria				Yes	No	Yes
Aspartame	560270	34767023	Association Between the Sulfur Microbial Diet and Risk of Colorectal Cancer	2021	JAMA Netw Open	Chan, A. T.		Zoe Ltd	Conflict of Interest Disclosures: Dr Huttenhower reported receiving personal fees for serving on the scientific advisory board for Zoe Ltd, Seres Therapeutics, and Empress Therapeutics during the conduct of the study. Dr Chan reported receiving personal fees from Pfizer, Boehringer Ingelheim, and Bayer Pharma AG outside the submitted work; receiving grants from Zoe Ltd; and being an investigator …	None							Received research grant funding							Yes	No	Yes
Aspartame	509113	34548078	Response to the publication by Landrigan PJ, Straif K. Aspartame and cancer - new evidence causation.	2021	Environ Health	Roberts, A.		Calorie Control Council	Funding AR Toxicology Inc. received fnancial support from the Calorie Control Council to assist in the preparation of this Response Letter.	Study disclosed at least one conflict of interest relationship	Provided funding to the study													No	Yes	No
Aspartame	509113	34548078	Response to the publication by Landrigan PJ, Straif K. Aspartame and cancer - new evidence causation.	2021	Environ Health	Roberts, A.		AR Toxicology Inc	Funding AR Toxicology Inc. received fnancial support from the Calorie Control Council to assist in the preparation of this Response Letter.	Study disclosed at least one conflict of interest relationship	Provided funding to the study													No	Yes	No
Aspartame	509366	34258285	The Effects of Nonnutritive Sweeteners on the Cariogenic Potential of Oral Microbiome	2021	Biomed Res Int	Zhengyi Li	Sichuan University, China	Monell Chemical Senses Center	Acknowledgments: The authors acknowledge helpful discussions from Prof. Robert Margolskee (Monell Chemical Senses Center).	None		Provided funding or expert assistance to the study												No	No	Yes
Aspartame	509366	34258285	The Effects of Nonnutritive Sweeteners on the Cariogenic Potential of Oral Microbiome	2021	Biomed Res Int	Yuqing Li	Sichuan University, China	Monell Chemical Senses Center	Acknowledgments: The authors acknowledge helpful discussions from Prof. Robert Margolskee (Monell Chemical Senses Center).	None		Provided funding or expert assistance to the study												No	No	Yes
Aspartame	509366	34258285	The Effects of Nonnutritive Sweeteners on the Cariogenic Potential of Oral Microbiome	2021	Biomed Res Int	Xuedong Zhou	Sichuan University, China	Monell Chemical Senses Center	Acknowledgments: The authors acknowledge helpful discussions from Prof. Robert Margolskee (Monell Chemical Senses Center).	None		Provided funding or expert assistance to the study												No	No	Yes
Aspartame	509366	34258285	The Effects of Nonnutritive Sweeteners on the Cariogenic Potential of Oral Microbiome	2021	Biomed Res Int	Xin Zheng	Sichuan University, China	Monell Chemical Senses Center	Acknowledgments: The authors acknowledge helpful discussions from Prof. Robert Margolskee (Monell Chemical Senses Center).	None		Provided funding or expert assistance to the study												No	No	Yes
Aspartame	509366	34258285	The Effects of Nonnutritive Sweeteners on the Cariogenic Potential of Oral Microbiome	2021	Biomed Res Int	Xin Xu	Sichuan University, China	Monell Chemical Senses Center	Acknowledgments: The authors acknowledge helpful discussions from Prof. Robert Margolskee (Monell Chemical Senses Center).	None		Provided funding or expert assistance to the study												No	No	Yes
Aspartame	509366	34258285	The Effects of Nonnutritive Sweeteners on the Cariogenic Potential of Oral Microbiome	2021	Biomed Res Int	Xian Peng	Sichuan University, China	Monell Chemical Senses Center	Acknowledgments: The authors acknowledge helpful discussions from Prof. Robert Margolskee (Monell Chemical Senses Center).	None		Provided funding or expert assistance to the study												No	No	Yes
Aspartame	509366	34258285	The Effects of Nonnutritive Sweeteners on the Cariogenic Potential of Oral Microbiome	2021	Biomed Res Int	Ranhui Xi	Sichuan University, China	Monell Chemical Senses Center	Acknowledgments: The authors acknowledge helpful discussions from Prof. Robert Margolskee (Monell Chemical Senses Center).	None		Provided funding or expert assistance to the study												No	No	Yes
Aspartame	509366	34258285	The Effects of Nonnutritive Sweeteners on the Cariogenic Potential of Oral Microbiome	2021	Biomed Res Int	Jiaxin Liu	Sichuan University, China	Monell Chemical Senses Center	Acknowledgments: The authors acknowledge helpful discussions from Prof. Robert Margolskee (Monell Chemical Senses Center).	None		Provided funding or expert assistance to the study												No	No	Yes
Aspartame	509366	34258285	The Effects of Nonnutritive Sweeteners on the Cariogenic Potential of Oral Microbiome	2021	Biomed Res Int	Jianhui Zhu	Sichuan University, China	Monell Chemical Senses Center	Acknowledgments: The authors acknowledge helpful discussions from Prof. Robert Margolskee (Monell Chemical Senses Center).	None		Provided funding or expert assistance to the study												No	No	Yes
Aspartame	652697	34017006	Phenylketonuria	2021	Nat Rev Dis Primers	van Spronsen, F. J.		Biomarin	S. has been a member of scientific advisory boards for defects in amino acid metabolism of APR, Agios, Arla Food International, BioMarin, Eurocept Int, Lucana, Moderna TX, Nutricia, Rivium, Homoly and Nestlé-Codexis; his institute has received research grants from Alexion, Biomarin, Codexis, Nutricia, SoBi and Vitaflo; his institute has received grants from patient organizations ESPKU, Metakids, …	None									Hired as consultant	Received travel, speaking, or personal fees or honoraria		Held employment, board, committee, equity, or other position		No	No	Yes
Aspartame	652697	34017006	Phenylketonuria	2021	Nat Rev Dis Primers	van Spronsen, F. J.		Nestle-Codexis	Acknowledgements_x000D_ The authors thank D. Abeln for giving his thoughts from the_x000D_ perspective of a parent._x000D_ Author contributions_x000D_ Introduction (F.J.v.S., N.B., C.H., A.B., N.L. and A.M.B.);_x000D_ Epidemiology (N.B.); Mechanisms/pathophysiology (C.H. and_x000D_ F.J.v.S.); Diagnosis, screening and prevention (N.B. and A.B.);_x000D_ Management (F.J.v.S.); Quality of life (F.J.v…	None									Hired as consultant			Held employment, board, committee, equity, or other position		No	No	Yes
Aspartame	652697	34017006	Phenylketonuria	2021	Nat Rev Dis Primers	Longo, N.		Pfizer	C.H. has received consulting fees, speaker fees, and travel and research support from BioMarin, Cydan Development Inc., Dimension Therapeutics, Horizon Pharma, Pfizer, Rubius Therapeutics, StrideBio and Synlogic. N.L. has received consult- ing fees from Aeglea, BioMarin, Censa Pharmaceuticals, Dimension Therapeutics, Genzyme/Sanofi, Hemoshear, Horizon, Lumos Pharma, Moderna, Mitobridge, Pfizer, R…	None									Hired as consultant					No	No	Yes
Aspartame	652697	34017006	Phenylketonuria	2021	Nat Rev Dis Primers	Longo, N.		Genzyme/Sanofi	N.L. has received consult- ing fees from Aeglea, BioMarin, Censa Pharmaceuticals, Dimension Therapeutics, Genzyme/Sanofi, Hemoshear, Horizon, Lumos Pharma, Moderna, Mitobridge, Pfizer, Retrophin and Stealth Therapeutics, and has conducted con- tracted research for Aeglea, BioMarin, Genzyme/Sanofi, Horizon, Lumos Pharma, Protalix, Retrophin, Shire, Stealth Therapeutics and Ultragenyx.	None							Received research grant funding		Hired as consultant					No	No	Yes
Aspartame	652697	34017006	Phenylketonuria	2021	Nat Rev Dis Primers	Longo, N.		Biomarin	S. has been a member of scientific advisory boards for defects in amino acid metabolism of APR, Agios, Arla Food International, BioMarin, Eurocept Int, Lucana, Moderna TX, Nutricia, Rivium, Homoly and Nestlé-Codexis; his institute has received research grants from Alexion, Biomarin, Codexis, Nutricia, SoBi and Vitaflo; his institute has received grants from patient organizations ESPKU, Metakids, …	None							Received research grant funding		Hired as consultant					No	No	Yes
Aspartame	652697	34017006	Phenylketonuria	2021	Nat Rev Dis Primers	Longo, N.		Pharmaceuticals	N.B. has received honoraria and/or consulting fees from BioMarin, Pharmaceuticals, Censa, Nestlé Pharmaceuticals and Homology Medicines. A.B. has received advi- sory board honoraria, speaker fees and travel support from Biomarin Pharmaceuticals, Nutricia, Cambrooke, PIAM, APR, Sanofi Genzyme and Takeda. N.L. has received consult- ing fees from Aeglea, BioMarin, Censa Pharmaceuticals, Dimension Th…	None									Hired as consultant					No	No	Yes
Aspartame	652697	34017006	Phenylketonuria	2021	Nat Rev Dis Primers	Longo, N.		Lumos Pharma	N.L. has received consult- ing fees from Aeglea, BioMarin, Censa Pharmaceuticals, Dimension Therapeutics, Genzyme/Sanofi, Hemoshear, Horizon, Lumos Pharma, Moderna, Mitobridge, Pfizer, Retrophin and Stealth Therapeutics, and has conducted con- tracted research for Aeglea, BioMarin, Genzyme/Sanofi, Horizon, Lumos Pharma, Protalix, Retrophin, Shire, Stealth Therapeutics and Ultragenyx.	None							Received research grant funding		Hired as consultant					No	No	Yes
Aspartame	652697	34017006	Phenylketonuria	2021	Nat Rev Dis Primers	Longo, N.		Stealth Therapeutics	N.L. has received consult- ing fees from Aeglea, BioMarin, Censa Pharmaceuticals, Dimension Therapeutics, Genzyme/Sanofi, Hemoshear, Horizon, Lumos Pharma, Moderna, Mitobridge, Pfizer, Retrophin and Stealth Therapeutics, and has conducted con- tracted research for Aeglea, BioMarin, Genzyme/Sanofi, Horizon, Lumos Pharma, Protalix, Retrophin, Shire, Stealth Therapeutics and Ultragenyx.	None							Received research grant funding		Hired as consultant					No	No	Yes
Aspartame	652697	34017006	Phenylketonuria	2021	Nat Rev Dis Primers	Harding, C.		Pfizer	C.H. has received consulting fees, speaker fees, and travel and research support from BioMarin, Cydan Development Inc., Dimension Therapeutics, Horizon Pharma, Pfizer, Rubius Therapeutics, StrideBio and Synlogic. N.L. has received consult- ing fees from Aeglea, BioMarin, Censa Pharmaceuticals, Dimension Therapeutics, Genzyme/Sanofi, Hemoshear, Horizon, Lumos Pharma, Moderna, Mitobridge, Pfizer, R…	None							Received research grant funding		Hired as consultant	Received travel, speaking, or personal fees or honoraria				No	No	Yes
Aspartame	652697	34017006	Phenylketonuria	2021	Nat Rev Dis Primers	Harding, C.		Biomarin	S. has been a member of scientific advisory boards for defects in amino acid metabolism of APR, Agios, Arla Food International, BioMarin, Eurocept Int, Lucana, Moderna TX, Nutricia, Rivium, Homoly and Nestlé-Codexis; his institute has received research grants from Alexion, Biomarin, Codexis, Nutricia, SoBi and Vitaflo; his institute has received grants from patient organizations ESPKU, Metakids, …	None							Received research grant funding		Hired as consultant	Received travel, speaking, or personal fees or honoraria				No	No	Yes
Aspartame	652697	34017006	Phenylketonuria	2021	Nat Rev Dis Primers	Harding, C.		Cydan Development Inc.	C.H. has received consulting fees, speaker fees, and travel and research support from BioMarin, Cydan Development Inc., Dimension Therapeutics, Horizon Pharma, Pfizer, Rubius Therapeutics, StrideBio and Synlogic.	None							Received research grant funding		Hired as consultant	Received travel, speaking, or personal fees or honoraria				No	No	Yes
Aspartame	652697	34017006	Phenylketonuria	2021	Nat Rev Dis Primers	Harding, C.		Dimension Therapeutics	C.H. has received consulting fees, speaker fees, and travel and research support from BioMarin, Cydan Development Inc., Dimension Therapeutics, Horizon Pharma, Pfizer, Rubius Therapeutics, StrideBio and Synlogic. N.L. has received consult- ing fees from Aeglea, BioMarin, Censa Pharmaceuticals, Dimension Therapeutics, Genzyme/Sanofi, Hemoshear, Horizon, Lumos Pharma, Moderna, Mitobridge, Pfizer, R…	None							Received research grant funding		Hired as consultant	Received travel, speaking, or personal fees or honoraria				No	No	Yes
Aspartame	652697	34017006	Phenylketonuria	2021	Nat Rev Dis Primers	Harding, C.		Rubius Therapeutics	Acknowledgements_x000D_ The authors thank D. Abeln for giving his thoughts from the_x000D_ perspective of a parent._x000D_ Author contributions_x000D_ Introduction (F.J.v.S., N.B., C.H., A.B., N.L. and A.M.B.);_x000D_ Epidemiology (N.B.); Mechanisms/pathophysiology (C.H. and_x000D_ F.J.v.S.); Diagnosis, screening and prevention (N.B. and A.B.);_x000D_ Management (F.J.v.S.); Quality of life (F.J.v…	None							Received research grant funding		Hired as consultant	Received travel, speaking, or personal fees or honoraria				No	No	Yes
Aspartame	652697	34017006	Phenylketonuria	2021	Nat Rev Dis Primers	Harding, C.		Horizon Pharma	C.H. has received consulting fees, speaker fees, and travel and research support from BioMarin, Cydan Development Inc., Dimension Therapeutics, Horizon Pharma, Pfizer, Rubius Therapeutics, StrideBio and Synlogic.	None							Received research grant funding		Hired as consultant	Received travel, speaking, or personal fees or honoraria				No	No	Yes
Aspartame	652697	34017006	Phenylketonuria	2021	Nat Rev Dis Primers	Burlina, A.		Takeda	A.B. has received advi- sory board honoraria, speaker fees and travel support from Biomarin Pharmaceuticals, Nutricia, Cambrooke, PIAM, APR, Sanofi Genzyme and Takeda.	None										Received travel, speaking, or personal fees or honoraria		Held employment, board, committee, equity, or other position		No	No	Yes
Aspartame	652697	34017006	Phenylketonuria	2021	Nat Rev Dis Primers	Burlina, A.		Pharmaceuticals	N.B. has received honoraria and/or consulting fees from BioMarin, Pharmaceuticals, Censa, Nestlé Pharmaceuticals and Homology Medicines. A.B. has received advi- sory board honoraria, speaker fees and travel support from Biomarin Pharmaceuticals, Nutricia, Cambrooke, PIAM, APR, Sanofi Genzyme and Takeda. N.L. has received consult- ing fees from Aeglea, BioMarin, Censa Pharmaceuticals, Dimension Th…	None										Received travel, speaking, or personal fees or honoraria		Held employment, board, committee, equity, or other position		No	No	Yes
Aspartame	652697	34017006	Phenylketonuria	2021	Nat Rev Dis Primers	Burlina, A.		Sanofi Genzyme	A.B. has received advi- sory board honoraria, speaker fees and travel support from Biomarin Pharmaceuticals, Nutricia, Cambrooke, PIAM, APR, Sanofi Genzyme and Takeda.	None										Received travel, speaking, or personal fees or honoraria		Held employment, board, committee, equity, or other position		No	No	Yes
Aspartame	652697	34017006	Phenylketonuria	2021	Nat Rev Dis Primers	Bosch, A. M.		BioMarin	S. has been a member of scientific advisory boards for defects in amino acid metabolism of APR, Agios, Arla Food International, BioMarin, Eurocept Int, Lucana, Moderna TX, Nutricia, Rivium, Homoly and Nestlé-Codexis; his institute has received research grants from Alexion, Biomarin, Codexis, Nutricia, SoBi and Vitaflo; his institute has received grants from patient organizations ESPKU, Metakids, …	None												Held employment, board, committee, equity, or other position		No	No	Yes
Aspartame	652697	34017006	Phenylketonuria	2021	Nat Rev Dis Primers	Blau, N.		Pharmaceuticals	N.B. has received honoraria and/or consulting fees from BioMarin, Pharmaceuticals, Censa, Nestlé Pharmaceuticals and Homology Medicines. A.B. has received advi- sory board honoraria, speaker fees and travel support from Biomarin Pharmaceuticals, Nutricia, Cambrooke, PIAM, APR, Sanofi Genzyme and Takeda. N.L. has received consult- ing fees from Aeglea, BioMarin, Censa Pharmaceuticals, Dimension Th…	None									Hired as consultant	Received travel, speaking, or personal fees or honoraria				No	No	Yes
Aspartame	560063	33958435	Sugar-sweetened beverage intake in adulthood and adolescence and risk of early-onset colorectal cancer among women	2021	Gut	Kimmie Ng	Harvard Medical School, USA	Array BioPharma	Competing interests KNg has received institutional research funding from Pharmavite, Revolution Medicines and Evergrande Group, has served on an advisory board for Seattle Genetics and Array BioPharma and served as a consultant to X-Biotix Therapeutics.	None												Held employment, board, committee, equity, or other position		Yes	No	No
Aspartame	560063	33958435	Sugar-sweetened beverage intake in adulthood and adolescence and risk of early-onset colorectal cancer among women	2021	Gut	Kimmie Ng	Harvard Medical School, USA	X-Biotix Therapeutics	Competing interests KNg has received institutional research funding from Pharmavite, Revolution Medicines and Evergrande Group, has served on an advisory board for Seattle Genetics and Array BioPharma and served as a consultant to X-Biotix Therapeutics.	None									Hired as consultant					Yes	No	No
Aspartame	560063	33958435	Sugar-sweetened beverage intake in adulthood and adolescence and risk of early-onset colorectal cancer among women	2021	Gut	Andrew T Chan	Massachusetts Institute of Technology	Pfizer	ATC previously served as a consultant for Bayer Pharma, Pfizer and Boehringer Ingelheim for topics unrelated to this work.	None									Hired as consultant					Yes	No	No
Aspartame	560063	33958435	Sugar-sweetened beverage intake in adulthood and adolescence and risk of early-onset colorectal cancer among women	2021	Gut	Andrew T Chan	Massachusetts Institute of Technology	Boehringer Ingelheim	ATC previously served as a consultant for Bayer Pharma, Pfizer and Boehringer Ingelheim for topics unrelated to this work.	None									Hired as consultant					Yes	No	No
Aspartame	560063	33958435	Sugar-sweetened beverage intake in adulthood and adolescence and risk of early-onset colorectal cancer among women	2021	Gut	Andrew T Chan	Massachusetts Institute of Technology	Bayer Pharma	ATC previously served as a consultant for Bayer Pharma, Pfizer and Boehringer Ingelheim for topics unrelated to this work.	None									Hired as consultant					Yes	No	No
Aspartame	560059	33849969	Soft Drink and Juice Consumption and Renal Cell Carcinoma Incidence and Mortality in the European Prospective Investigation into Cancer and Nutrition	2021	Cancer Epidemiol Biomarkers Prev	Börje Ljungberg		Novartis	Authors' Disclosures: B. Ljungberg reports personal fees from Novartis, BMS, Janssen, Ipsen, and MSD, and nonfinancial support from Jensen and Astellas outside the submitted work.	None										Received travel, speaking, or personal fees or honoraria				Yes	No	No
Aspartame	560215	33753105	Simple Sugar and Sugar-Sweetened Beverage Intake During Adolescence and Risk of Colorectal Cancer Precursors	2021	Gastroenterology	Kimmie Ng	Harvard Medical School, USA	Array Biopharma	Dr. Ng has received institutional research funding from Pharmavite, Revolution Medicines, and Evergrande Group, has served on an advisory board for Seattle Genetics and Array Biopharma, and served as a consultant to X-Biotix Therapeutics.	None												Held employment, board, committee, equity, or other position		Yes	No	No
Aspartame	560215	33753105	Simple Sugar and Sugar-Sweetened Beverage Intake During Adolescence and Risk of Colorectal Cancer Precursors	2021	Gastroenterology	Kimmie Ng	Harvard Medical School, USA	X-Biotix Therapeutics	Dr. Ng has received institutional research funding from Pharmavite, Revolution Medicines, and Evergrande Group, has served on an advisory board for Seattle Genetics and Array Biopharma, and served as a consultant to X-Biotix Therapeutics.	None									Hired as consultant					Yes	No	No
Aspartame	560215	33753105	Simple Sugar and Sugar-Sweetened Beverage Intake During Adolescence and Risk of Colorectal Cancer Precursors	2021	Gastroenterology	Charles S Fuchs	Smilow Cancer Hospital, USA	Unum Therapeutics	Dr. Fuchs reports consulting role for Agios, Amylin Pharmaceuticals, Bain Capital, CytomX Therapeutics, Daiichi-Sankyo, Eli Lilly, Entrinsic Health, Evolveimmune Therapeutics, Genentech, Merck, Taiho, and Unum Therapeutics.	None									Hired as consultant			Held employment, board, committee, equity, or other position		Yes	No	No
Aspartame	560215	33753105	Simple Sugar and Sugar-Sweetened Beverage Intake During Adolescence and Risk of Colorectal Cancer Precursors	2021	Gastroenterology	Charles S Fuchs	Smilow Cancer Hospital, USA	Merck	Dr. Fuchs reports consulting role for Agios, Amylin Pharmaceuticals, Bain Capital, CytomX Therapeutics, Daiichi-Sankyo, Eli Lilly, Entrinsic Health, Evolveimmune Therapeutics, Genentech, Merck, Taiho, and Unum Therapeutics.	None									Hired as consultant					Yes	No	No
Aspartame	560215	33753105	Simple Sugar and Sugar-Sweetened Beverage Intake During Adolescence and Risk of Colorectal Cancer Precursors	2021	Gastroenterology	Charles S Fuchs	Smilow Cancer Hospital, USA	Bain Capital	Dr. Fuchs reports consulting role for Agios, Amylin Pharmaceuticals, Bain Capital, CytomX Therapeutics, Daiichi-Sankyo, Eli Lilly, Entrinsic Health, Evolveimmune Therapeutics, Genentech, Merck, Taiho, and Unum Therapeutics.	None									Hired as consultant					Yes	No	No
Aspartame	560215	33753105	Simple Sugar and Sugar-Sweetened Beverage Intake During Adolescence and Risk of Colorectal Cancer Precursors	2021	Gastroenterology	Charles S Fuchs	Smilow Cancer Hospital, USA	Eli Lilly	Dr. Fuchs reports consulting role for Agios, Amylin Pharmaceuticals, Bain Capital, CytomX Therapeutics, Daiichi-Sankyo, Eli Lilly, Entrinsic Health, Evolveimmune Therapeutics, Genentech, Merck, Taiho, and Unum Therapeutics. He had provided expert testimony for Amylin Pharmaceuticals and Eli Lilly.	None									Hired as consultant		Provided expert testimony			Yes	No	No
Aspartame	560215	33753105	Simple Sugar and Sugar-Sweetened Beverage Intake During Adolescence and Risk of Colorectal Cancer Precursors	2021	Gastroenterology	Charles S Fuchs	Smilow Cancer Hospital, USA	Genentech	Dr. Fuchs reports consulting role for Agios, Amylin Pharmaceuticals, Bain Capital, CytomX Therapeutics, Daiichi-Sankyo, Eli Lilly, Entrinsic Health, Evolveimmune Therapeutics, Genentech, Merck, Taiho, and Unum Therapeutics.	None									Hired as consultant					Yes	No	No
Aspartame	560215	33753105	Simple Sugar and Sugar-Sweetened Beverage Intake During Adolescence and Risk of Colorectal Cancer Precursors	2021	Gastroenterology	Charles S Fuchs	Smilow Cancer Hospital, USA	CytomX Therapeutics	Dr. Fuchs reports consulting role for Agios, Amylin Pharmaceuticals, Bain Capital, CytomX Therapeutics, Daiichi-Sankyo, Eli Lilly, Entrinsic Health, Evolveimmune Therapeutics, Genentech, Merck, Taiho, and Unum Therapeutics. He also serves as a Director for CytomX Therapeutics and owns unexercised stock options for CytomX and Entrinsic Health.	None									Hired as consultant					Yes	No	No
Aspartame	560215	33753105	Simple Sugar and Sugar-Sweetened Beverage Intake During Adolescence and Risk of Colorectal Cancer Precursors	2021	Gastroenterology	Charles S Fuchs	Smilow Cancer Hospital, USA	Evolveimmune Therapeutics	Dr. Fuchs reports consulting role for Agios, Amylin Pharmaceuticals, Bain Capital, CytomX Therapeutics, Daiichi-Sankyo, Eli Lilly, Entrinsic Health, Evolveimmune Therapeutics, Genentech, Merck, Taiho, and Unum Therapeutics. He is a co-Founder of Evolveimmune Therapeutics and has equity in this private company.	None									Hired as consultant			Held employment, board, committee, equity, or other position		Yes	No	No
Aspartame	560215	33753105	Simple Sugar and Sugar-Sweetened Beverage Intake During Adolescence and Risk of Colorectal Cancer Precursors	2021	Gastroenterology	Charles S Fuchs	Smilow Cancer Hospital, USA	Entrinsic Health	Dr. Fuchs reports consulting role for Agios, Amylin Pharmaceuticals, Bain Capital, CytomX Therapeutics, Daiichi-Sankyo, Eli Lilly, Entrinsic Health, Evolveimmune Therapeutics, Genentech, Merck, Taiho, and Unum Therapeutics. He also serves as a Director for CytomX Therapeutics and owns unexercised stock options for CytomX and Entrinsic Health.	None									Hired as consultant			Held employment, board, committee, equity, or other position		Yes	No	No
Aspartame	560215	33753105	Simple Sugar and Sugar-Sweetened Beverage Intake During Adolescence and Risk of Colorectal Cancer Precursors	2021	Gastroenterology	Andrew T Chan		Boehringer Ingelheim	Dr. Chan has previously served as a consultant to Bayer Pharma AG, Pfizer Inc., and Boehringer Ingelheim for topics unrelated to this manuscript.	None									Hired as consultant					Yes	No	No
Aspartame	560215	33753105	Simple Sugar and Sugar-Sweetened Beverage Intake During Adolescence and Risk of Colorectal Cancer Precursors	2021	Gastroenterology	Andrew T Chan		Bayer Pharma AG	Dr. Chan has previously served as a consultant to Bayer Pharma AG, Pfizer Inc., and Boehringer Ingelheim for topics unrelated to this manuscript.	None									Hired as consultant					Yes	No	No
Aspartame	560215	33753105	Simple Sugar and Sugar-Sweetened Beverage Intake During Adolescence and Risk of Colorectal Cancer Precursors	2021	Gastroenterology	Andrew T Chan		Pfizer Inc.	Dr. Chan has previously served as a consultant to Bayer Pharma AG, Pfizer Inc., and Boehringer Ingelheim for topics unrelated to this manuscript.	None									Hired as consultant					Yes	No	No
Aspartame	602978	33535094	Low-Calorie Sweeteners with Carbohydrate Do Not Impair Insulin Sensitivity in Humans: Re-analysis Highlighting the Importance of the Comparator.	2021	Cell Metab	Sievenpiper, J. L.		Kellogg Canada	He has received in-kind food donations to support a randomized controlled trial from the Almond Board of California, California Walnut Com- mission, American Peanut Council, Barilla, Unilever, Upfield, Unico/Primo, Loblaw Companies, Quaker, Kellogg Canada, WhiteWave Foods, and Nutrartis.	None				Provided data or physical materials/equipment to the study				Received in-kind research support						No	No	Yes
Aspartame	602978	33535094	Low-Calorie Sweeteners with Carbohydrate Do Not Impair Insulin Sensitivity in Humans: Re-analysis Highlighting the Importance of the Comparator.	2021	Cell Metab	Sievenpiper, J. L.		Nutrition Trialists Fund at the University of Toronto (a fund established by an inaugural donation from the Calorie Control Council)	J.L.S. has received research support from the Canadian Foundation for Innovation, Ontario Research Fund, Province of Ontario Ministry ofResearch and Innovation and Sci- ence, Canadian Institutes of Health Research (CIHR), Diabetes Canada, PSI Foundation, Banting and Best Diabetes Centre (BBDC), American Society for Nutrition (ASN), INC International Nut and Dried Fruit Council Foundation, Nationa…	None							Received research grant funding							No	No	Yes
Aspartame	602978	33535094	Low-Calorie Sweeteners with Carbohydrate Do Not Impair Insulin Sensitivity in Humans: Re-analysis Highlighting the Importance of the Comparator.	2021	Cell Metab	Sievenpiper, J. L.		International Sweeteners Association	DECLARATION OF INTERESTS_x000D_ _x000D_ T.A.K. has received research support from the Cana-_x000D_ dian Institutes of Health Research (CIHR), Carbohy-_x000D_ drates of the International Life Science Institute_x000D_ _x000D_ (ILSI), National Honey Board, and Bee Maid Honey_x000D_ Ltd. He has been an invited speaker at the Calorie_x000D_ Control Council Annual Meeting, for which he has_x000D_ recei…	None										Received travel, speaking, or personal fees or honoraria				No	No	Yes
Aspartame	602978	33535094	Low-Calorie Sweeteners with Carbohydrate Do Not Impair Insulin Sensitivity in Humans: Re-analysis Highlighting the Importance of the Comparator.	2021	Cell Metab	Sievenpiper, J. L.		Quaker	J.L.S. has received research support from the Canadian Foundation for Innovation, Ontario Research Fund, Province of Ontario Ministry ofResearch and Innovation and Sci- ence, Canadian Institutes of Health Research (CIHR), Diabetes Canada, PSI Foundation, Banting and Best Diabetes Centre (BBDC), American Society for Nutrition (ASN), INC International Nut and Dried Fruit Council Foundation, Nationa…	None				Provided data or physical materials/equipment to the study			Received research grant funding	Received in-kind research support						No	No	Yes
Aspartame	602978	33535094	Low-Calorie Sweeteners with Carbohydrate Do Not Impair Insulin Sensitivity in Humans: Re-analysis Highlighting the Importance of the Comparator.	2021	Cell Metab	Sievenpiper, J. L.		FoodMinds LLC	He has received travel support, speaker fees, and/ or honoraria from Diabetes Canada, Dairy Farmers of Canada, FoodMinds LLC, International Sweet- eners Association, Nestle ́ , Pulse Canada, Canadian Society for Endocrinology and Metabolism (CSEM), GI Foundation, Abbott, General Mills, Biofortis, ASN, Northern Ontario School of Medicine, INC Nutrition Research & Education Foundation, Euro- pean F…	None										Received travel, speaking, or personal fees or honoraria				No	No	Yes
Aspartame	602978	33535094	Low-Calorie Sweeteners with Carbohydrate Do Not Impair Insulin Sensitivity in Humans: Re-analysis Highlighting the Importance of the Comparator.	2021	Cell Metab	Sievenpiper, J. L.		Loblaw Companies	He has received in-kind food donations to support a randomized controlled trial from the Almond Board of California, California Walnut Com- mission, American Peanut Council, Barilla, Unilever, Upfield, Unico/Primo, Loblaw Companies, Quaker, Kellogg Canada, WhiteWave Foods, and Nutrartis.	None				Provided data or physical materials/equipment to the study				Received in-kind research support						No	No	Yes
Aspartame	602978	33535094	Low-Calorie Sweeteners with Carbohydrate Do Not Impair Insulin Sensitivity in Humans: Re-analysis Highlighting the Importance of the Comparator.	2021	Cell Metab	Sievenpiper, J. L.		American Peanut Council	He has received in-kind food donations to support a randomized controlled trial from the Almond Board of California, California Walnut Com- mission, American Peanut Council, Barilla, Unilever, Upfield, Unico/Primo, Loblaw Companies, Quaker, Kellogg Canada, WhiteWave Foods, and Nutrartis.	None				Provided data or physical materials/equipment to the study				Received in-kind research support						No	No	Yes
Aspartame	602978	33535094	Low-Calorie Sweeteners with Carbohydrate Do Not Impair Insulin Sensitivity in Humans: Re-analysis Highlighting the Importance of the Comparator.	2021	Cell Metab	Sievenpiper, J. L.		General Mills	He has received travel support, speaker fees, and/ or honoraria from Diabetes Canada, Dairy Farmers of Canada, FoodMinds LLC, International Sweet- eners Association, Nestle ́ , Pulse Canada, Canadian Society for Endocrinology and Metabolism (CSEM), GI Foundation, Abbott, General Mills, Biofortis, ASN, Northern Ontario School of Medicine, INC Nutrition Research & Education Foundation, Euro- pean F…	None										Received travel, speaking, or personal fees or honoraria				No	No	Yes
Aspartame	602978	33535094	Low-Calorie Sweeteners with Carbohydrate Do Not Impair Insulin Sensitivity in Humans: Re-analysis Highlighting the Importance of the Comparator.	2021	Cell Metab	Sievenpiper, J. L.		American Society for Nutrition (ASN)	J.L.S. has received research support from the Canadian Foundation for Innovation, Ontario Research Fund, Province of Ontario Ministry ofResearch and Innovation and Sci- ence, Canadian Institutes of Health Research (CIHR), Diabetes Canada, PSI Foundation, Banting and Best Diabetes Centre (BBDC), American Society for Nutrition (ASN), INC International Nut and Dried Fruit Council Foundation, Nationa…	None							Received research grant funding							No	No	Yes
Aspartame	602978	33535094	Low-Calorie Sweeteners with Carbohydrate Do Not Impair Insulin Sensitivity in Humans: Re-analysis Highlighting the Importance of the Comparator.	2021	Cell Metab	Sievenpiper, J. L.		WhiteWave Foods	He has received in-kind food donations to support a randomized controlled trial from the Almond Board of California, California Walnut Com- mission, American Peanut Council, Barilla, Unilever, Upfield, Unico/Primo, Loblaw Companies, Quaker, Kellogg Canada, WhiteWave Foods, and Nutrartis.	None				Provided data or physical materials/equipment to the study				Received in-kind research support						No	No	Yes
Aspartame	602978	33535094	Low-Calorie Sweeteners with Carbohydrate Do Not Impair Insulin Sensitivity in Humans: Re-analysis Highlighting the Importance of the Comparator.	2021	Cell Metab	Sievenpiper, J. L.		INC Nutrition Research & Education Foundation	DECLARATION OF INTERESTS_x000D_ _x000D_ T.A.K. has received research support from the Cana-_x000D_ dian Institutes of Health Research (CIHR), Carbohy-_x000D_ drates of the International Life Science Institute_x000D_ _x000D_ (ILSI), National Honey Board, and Bee Maid Honey_x000D_ Ltd. He has been an invited speaker at the Calorie_x000D_ Control Council Annual Meeting, for which he has_x000D_ recei…	None										Received travel, speaking, or personal fees or honoraria				No	No	Yes
Aspartame	602978	33535094	Low-Calorie Sweeteners with Carbohydrate Do Not Impair Insulin Sensitivity in Humans: Re-analysis Highlighting the Importance of the Comparator.	2021	Cell Metab	Sievenpiper, J. L.		Abbott	He has received travel support, speaker fees, and/ or honoraria from Diabetes Canada, Dairy Farmers of Canada, FoodMinds LLC, International Sweet- eners Association, Nestle ́ , Pulse Canada, Canadian Society for Endocrinology and Metabolism (CSEM), GI Foundation, Abbott, General Mills, Biofortis, ASN, Northern Ontario School of Medicine, INC Nutrition Research & Education Foundation, Euro- pean F…	None										Received travel, speaking, or personal fees or honoraria				No	No	Yes
Aspartame	602978	33535094	Low-Calorie Sweeteners with Carbohydrate Do Not Impair Insulin Sensitivity in Humans: Re-analysis Highlighting the Importance of the Comparator.	2021	Cell Metab	Sievenpiper, J. L.		Unilever	He has received in-kind food donations to support a randomized controlled trial from the Almond Board of California, California Walnut Com- mission, American Peanut Council, Barilla, Unilever, Upfield, Unico/Primo, Loblaw Companies, Quaker, Kellogg Canada, WhiteWave Foods, and Nutrartis.	None				Provided data or physical materials/equipment to the study				Received in-kind research support						No	No	Yes
Aspartame	602978	33535094	Low-Calorie Sweeteners with Carbohydrate Do Not Impair Insulin Sensitivity in Humans: Re-analysis Highlighting the Importance of the Comparator.	2021	Cell Metab	Sievenpiper, J. L.		Unico/Primo	He has received in-kind food donations to support a randomized controlled trial from the Almond Board of California, California Walnut Com- mission, American Peanut Council, Barilla, Unilever, Upfield, Unico/Primo, Loblaw Companies, Quaker, Kellogg Canada, WhiteWave Foods, and Nutrartis.	None				Provided data or physical materials/equipment to the study				Received in-kind research support						No	No	Yes
Aspartame	602978	33535094	Low-Calorie Sweeteners with Carbohydrate Do Not Impair Insulin Sensitivity in Humans: Re-analysis Highlighting the Importance of the Comparator.	2021	Cell Metab	Sievenpiper, J. L.		Inquis Clinical Research	DECLARATION OF INTERESTS_x000D_ _x000D_ T.A.K. has received research support from the Cana-_x000D_ dian Institutes of Health Research (CIHR), Carbohy-_x000D_ drates of the International Life Science Institute_x000D_ _x000D_ (ILSI), National Honey Board, and Bee Maid Honey_x000D_ Ltd. He has been an invited speaker at the Calorie_x000D_ Control Council Annual Meeting, for which he has_x000D_ recei…	None									Hired as consultant					No	No	Yes
Aspartame	602978	33535094	Low-Calorie Sweeteners with Carbohydrate Do Not Impair Insulin Sensitivity in Humans: Re-analysis Highlighting the Importance of the Comparator.	2021	Cell Metab	Sievenpiper, J. L.		INC International Nut and Dried Fruit Council Foundation	J.L.S. has received research support from the Canadian Foundation for Innovation, Ontario Research Fund, Province of Ontario Ministry ofResearch and Innovation and Sci- ence, Canadian Institutes of Health Research (CIHR), Diabetes Canada, PSI Foundation, Banting and Best Diabetes Centre (BBDC), American Society for Nutrition (ASN), INC International Nut and Dried Fruit Council Foundation, Nationa…	None							Received research grant funding							No	No	Yes
Aspartame	602978	33535094	Low-Calorie Sweeteners with Carbohydrate Do Not Impair Insulin Sensitivity in Humans: Re-analysis Highlighting the Importance of the Comparator.	2021	Cell Metab	Sievenpiper, J. L.		Technical Committee on Carbohydrates of ILSI North America	DECLARATION OF INTERESTS_x000D_ _x000D_ T.A.K. has received research support from the Cana-_x000D_ dian Institutes of Health Research (CIHR), Carbohy-_x000D_ drates of the International Life Science Institute_x000D_ _x000D_ (ILSI), National Honey Board, and Bee Maid Honey_x000D_ Ltd. He has been an invited speaker at the Calorie_x000D_ Control Council Annual Meeting, for which he has_x000D_ recei…	None									Hired as consultant					No	No	Yes
Aspartame	602978	33535094	Low-Calorie Sweeteners with Carbohydrate Do Not Impair Insulin Sensitivity in Humans: Re-analysis Highlighting the Importance of the Comparator.	2021	Cell Metab	Sievenpiper, J. L.		International Carbohydrate Quality Consortium (ICQC)	He is a member of the International Carbohydrate Quality Consortium (ICQC), Executive Board Member of the Diabetes and Nutrition Study Group (DNSG) of the EASD, and Director of the Toronto 3D Knowledge Synthesis and Clinical Trials foundation.	None												Held employment, board, committee, equity, or other position		No	No	Yes
Aspartame	602978	33535094	Low-Calorie Sweeteners with Carbohydrate Do Not Impair Insulin Sensitivity in Humans: Re-analysis Highlighting the Importance of the Comparator.	2021	Cell Metab	Sievenpiper, J. L.		Carbohydrates of the International Life Science Institute (ILSI)	DECLARATION OF INTERESTS_x000D_ _x000D_ T.A.K. has received research support from the Cana-_x000D_ dian Institutes of Health Research (CIHR), Carbohy-_x000D_ drates of the International Life Science Institute_x000D_ _x000D_ (ILSI), National Honey Board, and Bee Maid Honey_x000D_ Ltd. He has been an invited speaker at the Calorie_x000D_ Control Council Annual Meeting, for which he has_x000D_ recei…	None							Received research grant funding							No	No	Yes
Aspartame	602978	33535094	Low-Calorie Sweeteners with Carbohydrate Do Not Impair Insulin Sensitivity in Humans: Re-analysis Highlighting the Importance of the Comparator.	2021	Cell Metab	Sievenpiper, J. L.		European Fruit Juice Association Scientific Expert Panel	He is a member of the European Fruit Juice Association Scientific Expert Panel and Soy Nutrition Institute (SNI) Scientific Advisory Commit- tee.	None												Held employment, board, committee, equity, or other position		No	No	Yes
Aspartame	602978	33535094	Low-Calorie Sweeteners with Carbohydrate Do Not Impair Insulin Sensitivity in Humans: Re-analysis Highlighting the Importance of the Comparator.	2021	Cell Metab	Sievenpiper, J. L.		Nestle	He has received travel support, speaker fees, and/ or honoraria from Diabetes Canada, Dairy Farmers of Canada, FoodMinds LLC, International Sweet- eners Association, Nestle ́ , Pulse Canada, Canadian Society for Endocrinology and Metabolism (CSEM), GI Foundation, Abbott, General Mills, Biofortis, ASN, Northern Ontario School of Medicine, INC Nutrition Research & Education Foundation, Euro- pean F…	None										Received travel, speaking, or personal fees or honoraria				No	No	Yes
Aspartame	602978	33535094	Low-Calorie Sweeteners with Carbohydrate Do Not Impair Insulin Sensitivity in Humans: Re-analysis Highlighting the Importance of the Comparator.	2021	Cell Metab	Sievenpiper, J. L.		Soy Nutrition Institute (SNI) Scientific Advisory Committee	DECLARATION OF INTERESTS_x000D_ _x000D_ T.A.K. has received research support from the Cana-_x000D_ dian Institutes of Health Research (CIHR), Carbohy-_x000D_ drates of the International Life Science Institute_x000D_ _x000D_ (ILSI), National Honey Board, and Bee Maid Honey_x000D_ Ltd. He has been an invited speaker at the Calorie_x000D_ Control Council Annual Meeting, for which he has_x000D_ recei…	None												Held employment, board, committee, equity, or other position		No	No	Yes
Aspartame	602978	33535094	Low-Calorie Sweeteners with Carbohydrate Do Not Impair Insulin Sensitivity in Humans: Re-analysis Highlighting the Importance of the Comparator.	2021	Cell Metab	Sievenpiper, J. L.		Danone	He has or has had ad hoc consulting arrangements with Per- kins Coie LLP, Tate & Lyle, Wirtschaftliche Vereini- gung Zucker e.V., Danone, and Inquis Clinical Research.	None									Hired as consultant					No	No	Yes
Aspartame	602978	33535094	Low-Calorie Sweeteners with Carbohydrate Do Not Impair Insulin Sensitivity in Humans: Re-analysis Highlighting the Importance of the Comparator.	2021	Cell Metab	Khan, T. A.		Kellogg Canada	He has received in-kind food donations to support a randomized controlled trial from the Almond Board of California, California Walnut Com- mission, American Peanut Council, Barilla, Unilever, Upfield, Unico/Primo, Loblaw Companies, Quaker, Kellogg Canada, WhiteWave Foods, and Nutrartis.	None				Provided data or physical materials/equipment to the study										No	No	Yes
Aspartame	602978	33535094	Low-Calorie Sweeteners with Carbohydrate Do Not Impair Insulin Sensitivity in Humans: Re-analysis Highlighting the Importance of the Comparator.	2021	Cell Metab	Khan, T. A.		Quaker	J.L.S. has received research support from the Canadian Foundation for Innovation, Ontario Research Fund, Province of Ontario Ministry ofResearch and Innovation and Sci- ence, Canadian Institutes of Health Research (CIHR), Diabetes Canada, PSI Foundation, Banting and Best Diabetes Centre (BBDC), American Society for Nutrition (ASN), INC International Nut and Dried Fruit Council Foundation, Nationa…	None				Provided data or physical materials/equipment to the study										No	No	Yes
Aspartame	602978	33535094	Low-Calorie Sweeteners with Carbohydrate Do Not Impair Insulin Sensitivity in Humans: Re-analysis Highlighting the Importance of the Comparator.	2021	Cell Metab	Khan, T. A.		Loblaw Companies	He has received in-kind food donations to support a randomized controlled trial from the Almond Board of California, California Walnut Com- mission, American Peanut Council, Barilla, Unilever, Upfield, Unico/Primo, Loblaw Companies, Quaker, Kellogg Canada, WhiteWave Foods, and Nutrartis.	None				Provided data or physical materials/equipment to the study										No	No	Yes
Aspartame	602978	33535094	Low-Calorie Sweeteners with Carbohydrate Do Not Impair Insulin Sensitivity in Humans: Re-analysis Highlighting the Importance of the Comparator.	2021	Cell Metab	Khan, T. A.		American Peanut Council	He has received in-kind food donations to support a randomized controlled trial from the Almond Board of California, California Walnut Com- mission, American Peanut Council, Barilla, Unilever, Upfield, Unico/Primo, Loblaw Companies, Quaker, Kellogg Canada, WhiteWave Foods, and Nutrartis.	None				Provided data or physical materials/equipment to the study										No	No	Yes
Aspartame	602978	33535094	Low-Calorie Sweeteners with Carbohydrate Do Not Impair Insulin Sensitivity in Humans: Re-analysis Highlighting the Importance of the Comparator.	2021	Cell Metab	Khan, T. A.		Calorie Control Council	DECLARATION OF INTERESTS T.A.K. has received research support from the Cana- dian Institutes of Health Research (CIHR), Carbohy- drates of the International Life Science Institute (ILSI), National Honey Board, and Bee Maid Honey Ltd. He has been an invited speaker at the Calorie Control Council Annual Meeting, for which he has received an honorarium. J.L.S. has received research support from the …	None										Received travel, speaking, or personal fees or honoraria				No	No	Yes
Aspartame	602978	33535094	Low-Calorie Sweeteners with Carbohydrate Do Not Impair Insulin Sensitivity in Humans: Re-analysis Highlighting the Importance of the Comparator.	2021	Cell Metab	Khan, T. A.		WhiteWave Foods	He has received in-kind food donations to support a randomized controlled trial from the Almond Board of California, California Walnut Com- mission, American Peanut Council, Barilla, Unilever, Upfield, Unico/Primo, Loblaw Companies, Quaker, Kellogg Canada, WhiteWave Foods, and Nutrartis.	None				Provided data or physical materials/equipment to the study										No	No	Yes
Aspartame	602978	33535094	Low-Calorie Sweeteners with Carbohydrate Do Not Impair Insulin Sensitivity in Humans: Re-analysis Highlighting the Importance of the Comparator.	2021	Cell Metab	Khan, T. A.		Unilever	He has received in-kind food donations to support a randomized controlled trial from the Almond Board of California, California Walnut Com- mission, American Peanut Council, Barilla, Unilever, Upfield, Unico/Primo, Loblaw Companies, Quaker, Kellogg Canada, WhiteWave Foods, and Nutrartis.	None				Provided data or physical materials/equipment to the study										No	No	Yes
Aspartame	602978	33535094	Low-Calorie Sweeteners with Carbohydrate Do Not Impair Insulin Sensitivity in Humans: Re-analysis Highlighting the Importance of the Comparator.	2021	Cell Metab	Khan, T. A.		Unico/Primo	He has received in-kind food donations to support a randomized controlled trial from the Almond Board of California, California Walnut Com- mission, American Peanut Council, Barilla, Unilever, Upfield, Unico/Primo, Loblaw Companies, Quaker, Kellogg Canada, WhiteWave Foods, and Nutrartis.	None				Provided data or physical materials/equipment to the study										No	No	Yes
Aspartame	602978	33535094	Low-Calorie Sweeteners with Carbohydrate Do Not Impair Insulin Sensitivity in Humans: Re-analysis Highlighting the Importance of the Comparator.	2021	Cell Metab	Khan, T. A.		International Life Sciences Institute (ILSI)	J.L.S. has received research support from the Canadian Foundation for Innovation, Ontario Research Fund, Province of Ontario Ministry ofResearch and Innovation and Sci- ence, Canadian Institutes of Health Research (CIHR), Diabetes Canada, PSI Foundation, Banting and Best Diabetes Centre (BBDC), American Society for Nutrition (ASN), INC International Nut and Dried Fruit Council Foundation, Nationa…	None							Received research grant funding							No	No	Yes
Aspartame	602978	33535094	Low-Calorie Sweeteners with Carbohydrate Do Not Impair Insulin Sensitivity in Humans: Re-analysis Highlighting the Importance of the Comparator.	2021	Cell Metab	Khan, T. A.		Bee Maid Honey Ltd	DECLARATION OF INTERESTS T.A.K. has received research support from the Cana- dian Institutes of Health Research (CIHR), Carbohy- drates of the International Life Science Institute (ILSI), National Honey Board, and Bee Maid Honey Ltd. He has been an invited speaker at the Calorie Control Council Annual Meeting, for which he has received an honorarium.	None							Received research grant funding							No	No	Yes
Aspartame	596119	33168917	The effects of low-calorie sweeteners on energy intake and body weight: a systematic review and meta-analyses of sustained intervention studies	2021	Int J Obes (Lond)	Peter J Rogers	University of Bristol, UK	Coca-Cola Great Britain	has received funding for research from Sugar Nutrition UK; provided consultancy services for Coca-Cola Great Britain; received speaker's fees from the International Sweeteners Association, the Global Stevia Research Institute, ILSI-Brasil, ILSI-Europe and ILSI-India; and received honoraria from ILSI-Europe.	Study disclosed at least one conflict of interest relationship									Hired as consultant					No	No	Yes
Aspartame	596119	33168917	The effects of low-calorie sweeteners on energy intake and body weight: a systematic review and meta-analyses of sustained intervention studies	2021	Int J Obes (Lond)	Peter J Rogers	University of Bristol, UK	ILSI-Europe	has received funding for research from Sugar Nutrition UK; provided consultancy services for Coca-Cola Great Britain; received speaker's fees from the International Sweeteners Association, the Global Stevia Research Institute, ILSI-Brasil, ILSI-Europe and ILSI-India; and received honoraria from ILSI-Europe.	Study disclosed at least one conflict of interest relationship										Received travel, speaking, or personal fees or honoraria				No	No	Yes
Aspartame	596119	33168917	The effects of low-calorie sweeteners on energy intake and body weight: a systematic review and meta-analyses of sustained intervention studies	2021	Int J Obes (Lond)	Peter J Rogers	University of Bristol, UK	Sugar Nutrition UK	has received funding for research from Sugar Nutrition UK; provided consultancy services for Coca-Cola Great Britain; received speaker's fees from the International Sweeteners Association, the Global Stevia Research Institute, ILSI-Brasil, ILSI-Europe and ILSI-India; and received honoraria from ILSI-Europe.	Study disclosed at least one conflict of interest relationship							Received research grant funding							No	No	Yes
Aspartame	596119	33168917	The effects of low-calorie sweeteners on energy intake and body weight: a systematic review and meta-analyses of sustained intervention studies	2021	Int J Obes (Lond)	Katherine M Appleton	Bournemouth University, UK	Dutch Knowledge Centre for Sugar	KMA has received funding for relevant research from Unilever R&D Vlaardingen, NL; has current funding from TIFN, NL (in collaboration with Arla Foods, DK, American Beverage Association, USA, Cargill, USA, Dutch Knowledge Centre for Sugar, NL, Firmenich, CH, the International Sweeteners Association, BE, SinoSweet, China, Unilever, NL), and from the International Sweeteners Association; and has rec…	Study disclosed at least one conflict of interest relationship							Received research grant funding							No	No	Yes
Aspartame	596119	33168917	The effects of low-calorie sweeteners on energy intake and body weight: a systematic review and meta-analyses of sustained intervention studies	2021	Int J Obes (Lond)	Katherine M Appleton	Bournemouth University, UK	International Sweeteners Association	has received funding for research from Sugar Nutrition UK; provided consultancy services for Coca-Cola Great Britain; received speaker's fees from the International Sweeteners Association, the Global Stevia Research Institute, ILSI-Brasil, ILSI-Europe and ILSI-India; and received honoraria from ILSI-Europe. KMA has received funding for relevant research from Unilever R&D Vlaardingen, NL; has curr…	Study disclosed at least one conflict of interest relationship							Received research grant funding							No	No	Yes
Aspartame	596119	33168917	The effects of low-calorie sweeteners on energy intake and body weight: a systematic review and meta-analyses of sustained intervention studies	2021	Int J Obes (Lond)	Katherine M Appleton	Bournemouth University, UK	Arla Foods	KMA has received funding for relevant research from Unilever R&D Vlaardingen, NL; has current funding from TIFN, NL (in collaboration with Arla Foods, DK, American Beverage Association, USA, Cargill, USA, Dutch Knowledge Centre for Sugar, NL, Firmenich, CH, the International Sweeteners Association, BE, SinoSweet, China, Unilever, NL), and from the International Sweeteners Association; and has rec…	Study disclosed at least one conflict of interest relationship							Received research grant funding							No	No	Yes
Aspartame	596119	33168917	The effects of low-calorie sweeteners on energy intake and body weight: a systematic review and meta-analyses of sustained intervention studies	2021	Int J Obes (Lond)	Katherine M Appleton	Bournemouth University, UK	SinoSweet	KMA has received funding for relevant research from Unilever R&D Vlaardingen, NL; has current funding from TIFN, NL (in collaboration with Arla Foods, DK, American Beverage Association, USA, Cargill, USA, Dutch Knowledge Centre for Sugar, NL, Firmenich, CH, the International Sweeteners Association, BE, SinoSweet, China, Unilever, NL), and from the International Sweeteners Association; and has rec…	Study disclosed at least one conflict of interest relationship							Received research grant funding							No	No	Yes
Aspartame	596119	33168917	The effects of low-calorie sweeteners on energy intake and body weight: a systematic review and meta-analyses of sustained intervention studies	2021	Int J Obes (Lond)	Katherine M Appleton	Bournemouth University, UK	Cargill	KMA has received funding for relevant research from Unilever R&D Vlaardingen, NL; has current funding from TIFN, NL (in collaboration with Arla Foods, DK, American Beverage Association, USA, Cargill, USA, Dutch Knowledge Centre for Sugar, NL, Firmenich, CH, the International Sweeteners Association, BE, SinoSweet, China, Unilever, NL), and from the International Sweeteners Association; and has rec…	Study disclosed at least one conflict of interest relationship							Received research grant funding							No	No	Yes
Aspartame	596119	33168917	The effects of low-calorie sweeteners on energy intake and body weight: a systematic review and meta-analyses of sustained intervention studies	2021	Int J Obes (Lond)	Katherine M Appleton	Bournemouth University, UK	Unilever R&D Vlaardingen	KMA has received funding for relevant research from Unilever R&D Vlaardingen, NL; has current funding from TIFN, NL (in collaboration with Arla Foods, DK, American Beverage Association, USA, Cargill, USA, Dutch Knowledge Centre for Sugar, NL, Firmenich, CH, the International Sweeteners Association, BE, SinoSweet, China, Unilever, NL), and from the International Sweeteners Association; and has rec…	Study disclosed at least one conflict of interest relationship							Received research grant funding							No	No	Yes
Aspartame	596119	33168917	The effects of low-calorie sweeteners on energy intake and body weight: a systematic review and meta-analyses of sustained intervention studies	2021	Int J Obes (Lond)	Katherine M Appleton	Bournemouth University, UK	Unilever	KMA has received funding for relevant research from Unilever R&D Vlaardingen, NL; has current funding from TIFN, NL (in collaboration with Arla Foods, DK, American Beverage Association, USA, Cargill, USA, Dutch Knowledge Centre for Sugar, NL, Firmenich, CH, the International Sweeteners Association, BE, SinoSweet, China, Unilever, NL), and from the International Sweeteners Association; and has rec…	Study disclosed at least one conflict of interest relationship							Received research grant funding							No	No	Yes
Aspartame	596119	33168917	The effects of low-calorie sweeteners on energy intake and body weight: a systematic review and meta-analyses of sustained intervention studies	2021	Int J Obes (Lond)	Katherine M Appleton	Bournemouth University, UK	American Beverage Association	KMA has received funding for relevant research from Unilever R&D Vlaardingen, NL; has current funding from TIFN, NL (in collaboration with Arla Foods, DK, American Beverage Association, USA, Cargill, USA, Dutch Knowledge Centre for Sugar, NL, Firmenich, CH, the International Sweeteners Association, BE, SinoSweet, China, Unilever, NL), and from the International Sweeteners Association; and has rec…	Study disclosed at least one conflict of interest relationship							Received research grant funding							No	No	Yes
Aspartame	508903	33171964	The Effects of Non-Nutritive Artificial Sweeteners, Aspartame and Sucralose, on the Gut Microbiome in Healthy Adults: Secondary Outcomes of a Randomized Double-Blinded Crossover Clinical Trial	2020	Nutrients	Mackay, D.		PepsiCo	at Nutrition 2018 in Boston, Massachusetts, USA, which was sponsored by PepsiCo. PepsiCo paid for his accommodation, conference fee and honorarium. PepsiCo is a company that sells products that contain non-nutritive sweeteners.	None										Received travel, speaking, or personal fees or honoraria				No	No	Yes
Aspartame	509282	32869881	Comparative effects of commonly used commercially available non-nutritive sweeteners on diabetes-related parameters in non-diabetic rats	2020	J Food Biochem	Siphiwe Ndumiso Dlamini		Nutrition Research Grant (Project no. 233) from the South African Sugar Association (SASA)	Funding information: This study was supported by a Nutrition Research Grant (Project no. 233) from the South African Sugar Association (SASA). Additional funding for women and young researchers was received from the National Research Foundation (NRF), Pretoria, South Africa. The study was also supported by the funding from the research office of the University of KwaZulu-Natal, Durban, South Afri…	None	Provided funding to the study													No	No	Yes
Aspartame	509282	32869881	Comparative effects of commonly used commercially available non-nutritive sweeteners on diabetes-related parameters in non-diabetic rats	2020	J Food Biochem	Nondumiso Prosperity Mbambo		Nutrition Research Grant (Project no. 233) from the South African Sugar Association (SASA)	Funding information: This study was supported by a Nutrition Research Grant (Project no. 233) from the South African Sugar Association (SASA). Additional funding for women and young researchers was received from the National Research Foundation (NRF), Pretoria, South Africa. The study was also supported by the funding from the research office of the University of KwaZulu-Natal, Durban, South Afri…	None	Provided funding to the study													No	No	Yes
Aspartame	509282	32869881	Comparative effects of commonly used commercially available non-nutritive sweeteners on diabetes-related parameters in non-diabetic rats	2020	J Food Biochem	Md. Shahidul Islam		Nutrition Research Grant (Project no. 233) from the South African Sugar Association (SASA)	Funding information: This study was supported by a Nutrition Research Grant (Project no. 233) from the South African Sugar Association (SASA). Additional funding for women and young researchers was received from the National Research Foundation (NRF), Pretoria, South Africa. The study was also supported by the funding from the research office of the University of KwaZulu-Natal, Durban, South Afri…	None	Provided funding to the study													No	No	Yes
Aspartame	509282	32869881	Comparative effects of commonly used commercially available non-nutritive sweeteners on diabetes-related parameters in non-diabetic rats	2020	J Food Biochem	Chika Ifeanyi Chukwuma		Nutrition Research Grant (Project no. 233) from the South African Sugar Association (SASA)	Funding information: This study was supported by a Nutrition Research Grant (Project no. 233) from the South African Sugar Association (SASA). Additional funding for women and young researchers was received from the National Research Foundation (NRF), Pretoria, South Africa. The study was also supported by the funding from the research office of the University of KwaZulu-Natal, Durban, South Afri…	None	Provided funding to the study													No	No	Yes
Aspartame	604675	32847041	Daily Eating Frequency in US Adults: Associations with Low-Calorie Sweeteners, Body Mass Index, and Nutrient Intake (NHANES 2007-2016).	2020	Nutrients	Kelly J Hunt	Medical University of South Carolina, USA	PepsiCo R&D Research Fellows Program	Funding: This project was funded by the PepsiCo R&D Research Fellows Program (Medical University of South Carolina contract no.	Study disclosed at least one conflict of interest relationship													Received academic award, scholarship, or appointment	No	No	Yes
Aspartame	604675	32847041	Daily Eating Frequency in US Adults: Associations with Low-Calorie Sweeteners, Body Mass Index, and Nutrient Intake (NHANES 2007-2016).	2020	Nutrients	Kelly J Hunt	Medical University of South Carolina, USA	PepsiCo R&D Research Fellows Program (Medical University of South Carolina contract no. 2013-2129806)	Funding: This project was funded by the PepsiCo R&D Research Fellows Program (Medical University of South Carolina contract no. 2013-2129806). Supplementary Materials:: The following is available online at http://www.mdpi.com/2072-6643/12/9/2566/s1, Figure S1: Flow chart defining study population and exclusions at person level.	Study disclosed at least one conflict of interest relationship	Provided funding to the study													No	No	Yes
Aspartame	604675	32847041	Daily Eating Frequency in US Adults: Associations with Low-Calorie Sweeteners, Body Mass Index, and Nutrient Intake (NHANES 2007-2016).	2020	Nutrients	John V St. Peter		PepsiCo R&D Research Fellows Program	Funding: This project was funded by the PepsiCo R&D Research Fellows Program (Medical University of South Carolina contract no.	Study disclosed at least one conflict of interest relationship													Received academic award, scholarship, or appointment	No	No	Yes
Aspartame	604675	32847041	Daily Eating Frequency in US Adults: Associations with Low-Calorie Sweeteners, Body Mass Index, and Nutrient Intake (NHANES 2007-2016).	2020	Nutrients	John V St. Peter		PepsiCo R&D Research Fellows Program (Medical University of South Carolina contract no. 2013-2129806)	Funding: This project was funded by the PepsiCo R&D Research Fellows Program (Medical University of South Carolina contract no. 2013-2129806). Supplementary Materials:: The following is available online at http://www.mdpi.com/2072-6643/12/9/2566/s1, Figure S1: Flow chart defining study population and exclusions at person level.	Study disclosed at least one conflict of interest relationship	Provided funding to the study													No	No	Yes
Aspartame	604675	32847041	Daily Eating Frequency in US Adults: Associations with Low-Calorie Sweeteners, Body Mass Index, and Nutrient Intake (NHANES 2007-2016).	2020	Nutrients	Danielle Greenberg	PepsiCo, Inc, USA	PepsiCo R&D Research Fellows Program	Funding: This project was funded by the PepsiCo R&D Research Fellows Program (Medical University of South Carolina contract no.	Study disclosed at least one conflict of interest relationship													Received academic award, scholarship, or appointment	No	No	Yes
Aspartame	604675	32847041	Daily Eating Frequency in US Adults: Associations with Low-Calorie Sweeteners, Body Mass Index, and Nutrient Intake (NHANES 2007-2016).	2020	Nutrients	Danielle Greenberg	PepsiCo, Inc, USA	PepsiCo R&D Research Fellows Program (Medical University of South Carolina contract no. 2013-2129806)	Funding: This project was funded by the PepsiCo R&D Research Fellows Program (Medical University of South Carolina contract no. 2013-2129806). Supplementary Materials:: The following is available online at http://www.mdpi.com/2072-6643/12/9/2566/s1, Figure S1: Flow chart defining study population and exclusions at person level.	Study disclosed at least one conflict of interest relationship	Provided funding to the study													No	No	Yes
Aspartame	604675	32847041	Daily Eating Frequency in US Adults: Associations with Low-Calorie Sweeteners, Body Mass Index, and Nutrient Intake (NHANES 2007-2016).	2020	Nutrients	Caroline Vrana-Diaz	Medical University of South Carolina, USA	PepsiCo R&D Research Fellows Program	Funding: This project was funded by the PepsiCo R&D Research Fellows Program (Medical University of South Carolina contract no.	Study disclosed at least one conflict of interest relationship													Received academic award, scholarship, or appointment	No	No	Yes
Aspartame	604675	32847041	Daily Eating Frequency in US Adults: Associations with Low-Calorie Sweeteners, Body Mass Index, and Nutrient Intake (NHANES 2007-2016).	2020	Nutrients	Caroline Vrana-Diaz	Medical University of South Carolina, USA	PepsiCo R&D Research Fellows Program (Medical University of South Carolina contract no. 2013-2129806)	Funding: This project was funded by the PepsiCo R&D Research Fellows Program (Medical University of South Carolina contract no. 2013-2129806). Supplementary Materials:: The following is available online at http://www.mdpi.com/2072-6643/12/9/2566/s1, Figure S1: Flow chart defining study population and exclusions at person level.	Study disclosed at least one conflict of interest relationship	Provided funding to the study													No	No	Yes
Aspartame	604675	32847041	Daily Eating Frequency in US Adults: Associations with Low-Calorie Sweeteners, Body Mass Index, and Nutrient Intake (NHANES 2007-2016).	2020	Nutrients	Bernadette P Marriott	Medical University of South Carolina, USA	PepsiCo R&D Research Fellows Program	Funding: This project was funded by the PepsiCo R&D Research Fellows Program (Medical University of South Carolina contract no.	Study disclosed at least one conflict of interest relationship													Received academic award, scholarship, or appointment	No	No	Yes
Aspartame	604675	32847041	Daily Eating Frequency in US Adults: Associations with Low-Calorie Sweeteners, Body Mass Index, and Nutrient Intake (NHANES 2007-2016).	2020	Nutrients	Bernadette P Marriott	Medical University of South Carolina, USA	PepsiCo R&D Research Fellows Program (Medical University of South Carolina contract no. 2013-2129806)	Funding: This project was funded by the PepsiCo R&D Research Fellows Program (Medical University of South Carolina contract no. 2013-2129806). Supplementary Materials:: The following is available online at http://www.mdpi.com/2072-6643/12/9/2566/s1, Figure S1: Flow chart defining study population and exclusions at person level.	Study disclosed at least one conflict of interest relationship	Provided funding to the study													No	No	Yes
Aspartame	604675	32847041	Daily Eating Frequency in US Adults: Associations with Low-Calorie Sweeteners, Body Mass Index, and Nutrient Intake (NHANES 2007-2016).	2020	Nutrients	Angela M Malek	Medical University of South Carolina, USA	PepsiCo R&D Research Fellows Program	Funding: This project was funded by the PepsiCo R&D Research Fellows Program (Medical University of South Carolina contract no.	Study disclosed at least one conflict of interest relationship													Received academic award, scholarship, or appointment	No	No	Yes
Aspartame	604675	32847041	Daily Eating Frequency in US Adults: Associations with Low-Calorie Sweeteners, Body Mass Index, and Nutrient Intake (NHANES 2007-2016).	2020	Nutrients	Angela M Malek	Medical University of South Carolina, USA	PepsiCo R&D Research Fellows Program (Medical University of South Carolina contract no. 2013-2129806)	Funding: This project was funded by the PepsiCo R&D Research Fellows Program (Medical University of South Carolina contract no. 2013-2129806). Supplementary Materials:: The following is available online at http://www.mdpi.com/2072-6643/12/9/2566/s1, Figure S1: Flow chart defining study population and exclusions at person level.	Study disclosed at least one conflict of interest relationship	Provided funding to the study													No	No	Yes
Aspartame	510035	32832995	Ibuprofen, a Nonsteroidal Anti-Inflammatory Drug, is a Potent Inhibitor of the Human Sweet Taste Receptor.	2020	Chem Senses	Tomoya Nakagita	Kyoto University, Japan	for Science, Technology and Strategic Innovation Promotion Program (SIP) "Technologies for creating next-generation agriculture, forestry and fisheries"	Funding: This work was partly supported by the for Science, Technology and Strategic Innovation Promotion Program (SIP) "Technologies for creating next-generation agriculture, forestry and fisheries" (grant number 14532924 to T.K.), and Japan Society for the Promotion of Science KAKENHI grant number JP16H04918 (to T.M.).	None	Provided funding to the study													No	No	Yes
Aspartame	510035	32832995	Ibuprofen, a Nonsteroidal Anti-Inflammatory Drug, is a Potent Inhibitor of the Human Sweet Taste Receptor.	2020	Chem Senses	Takuya Kobayashi	Kyoto University, Japan	for Science, Technology and Strategic Innovation Promotion Program (SIP) "Technologies for creating next-generation agriculture, forestry and fisheries"	Funding: This work was partly supported by the for Science, Technology and Strategic Innovation Promotion Program (SIP) "Technologies for creating next-generation agriculture, forestry and fisheries" (grant number 14532924 to T.K.), and Japan Society for the Promotion of Science KAKENHI grant number JP16H04918 (to T.M.).	None	Provided funding to the study													No	No	Yes
Aspartame	510035	32832995	Ibuprofen, a Nonsteroidal Anti-Inflammatory Drug, is a Potent Inhibitor of the Human Sweet Taste Receptor.	2020	Chem Senses	Takuya Kobayashi	Kyoto University, Japan	Science, Technology and Strategic Innovation Promotion Program (SIP) "Technologies for creating next-generation agriculture, forestry and fisheries"	Funding: This work was partly supported by the for Science, Technology and Strategic Innovation Promotion Program (SIP) "Technologies for creating next-generation agriculture, forestry and fisheries" (grant number 14532924 to T.K.), and Japan Society for the Promotion of Science KAKENHI grant number JP16H04918 (to T.M.).	None							Received research grant funding							No	No	Yes
Aspartame	510035	32832995	Ibuprofen, a Nonsteroidal Anti-Inflammatory Drug, is a Potent Inhibitor of the Human Sweet Taste Receptor.	2020	Chem Senses	Takumi Misaka		for Science, Technology and Strategic Innovation Promotion Program (SIP) "Technologies for creating next-generation agriculture, forestry and fisheries"	Funding: This work was partly supported by the for Science, Technology and Strategic Innovation Promotion Program (SIP) "Technologies for creating next-generation agriculture, forestry and fisheries" (grant number 14532924 to T.K.), and Japan Society for the Promotion of Science KAKENHI grant number JP16H04918 (to T.M.).	None	Provided funding to the study													No	No	Yes
Aspartame	510035	32832995	Ibuprofen, a Nonsteroidal Anti-Inflammatory Drug, is a Potent Inhibitor of the Human Sweet Taste Receptor.	2020	Chem Senses	Takatsugu Hirokawa	National Institutes of Advanced Industrial Science and Technology, Japan	for Science, Technology and Strategic Innovation Promotion Program (SIP) "Technologies for creating next-generation agriculture, forestry and fisheries"	Funding: This work was partly supported by the for Science, Technology and Strategic Innovation Promotion Program (SIP) "Technologies for creating next-generation agriculture, forestry and fisheries" (grant number 14532924 to T.K.), and Japan Society for the Promotion of Science KAKENHI grant number JP16H04918 (to T.M.).	None	Provided funding to the study													No	No	Yes
Aspartame	510035	32832995	Ibuprofen, a Nonsteroidal Anti-Inflammatory Drug, is a Potent Inhibitor of the Human Sweet Taste Receptor.	2020	Chem Senses	Masataka Narukawa		for Science, Technology and Strategic Innovation Promotion Program (SIP) "Technologies for creating next-generation agriculture, forestry and fisheries"	Funding: This work was partly supported by the for Science, Technology and Strategic Innovation Promotion Program (SIP) "Technologies for creating next-generation agriculture, forestry and fisheries" (grant number 14532924 to T.K.), and Japan Society for the Promotion of Science KAKENHI grant number JP16H04918 (to T.M.).	None	Provided funding to the study													No	No	Yes
Aspartame	510035	32832995	Ibuprofen, a Nonsteroidal Anti-Inflammatory Drug, is a Potent Inhibitor of the Human Sweet Taste Receptor.	2020	Chem Senses	Chiaki Taketani		for Science, Technology and Strategic Innovation Promotion Program (SIP) "Technologies for creating next-generation agriculture, forestry and fisheries"	Funding: This work was partly supported by the for Science, Technology and Strategic Innovation Promotion Program (SIP) "Technologies for creating next-generation agriculture, forestry and fisheries" (grant number 14532924 to T.K.), and Japan Society for the Promotion of Science KAKENHI grant number JP16H04918 (to T.M.).	None	Provided funding to the study													No	No	Yes
Aspartame	508880	31697573	The effect of the artificial sweeteners on glucose metabolism in healthy adults: a randomized, double-blinded, crossover clinical trial	2020	Appl Physiol Nutr Metab	Dylan S Mackay		PepsiCo	at Nutrition 2018 in Boston, Massachusetts, USA, which was sponsored by PepsiCo. PepsiCo paid for his accommodation, conference fee, and honorarium. PepsiCo is a company that sells products that contain non-nutritive sweeteners.	None										Received travel, speaking, or personal fees or honoraria				No	No	Yes
Aspartame	508812	31353552	Commercially available non-nutritive sweeteners modulate the antioxidant status of type 2 diabetic rats.	2019	J Food Biochem	Siphiwe Ndumiso Dlamini		South African Sugar	ACK N OWLED G M ENTS: This study was supported by the grants from South African Sugar	None	Provided funding to the study													No	No	Yes
Aspartame	508812	31353552	Commercially available non-nutritive sweeteners modulate the antioxidant status of type 2 diabetic rats.	2019	J Food Biochem	Olajumoke A Oyebode	University of KwaZulu-Natal (Westville, South Africa	South African Sugar	ACK N OWLED G M ENTS: This study was supported by the grants from South African Sugar	None	Provided funding to the study													No	No	Yes
Aspartame	508812	31353552	Commercially available non-nutritive sweeteners modulate the antioxidant status of type 2 diabetic rats.	2019	J Food Biochem	Nomcebo Mchunu	University of KwaZulu-Natal (Westville, South Africa	South African Sugar	ACK N OWLED G M ENTS: This study was supported by the grants from South African Sugar	None	Provided funding to the study													No	No	Yes
Aspartame	508812	31353552	Commercially available non-nutritive sweeteners modulate the antioxidant status of type 2 diabetic rats.	2019	J Food Biochem	Mohammed Auwal Ibrahim		South African Sugar	ACK N OWLED G M ENTS: This study was supported by the grants from South African Sugar	None	Provided funding to the study													No	No	Yes
Aspartame	508812	31353552	Commercially available non-nutritive sweeteners modulate the antioxidant status of type 2 diabetic rats.	2019	J Food Biochem	Md. Shahidul Islam		South African Sugar	ACK N OWLED G M ENTS: This study was supported by the grants from South African Sugar	None	Provided funding to the study													No	No	Yes
Aspartame	508812	31353552	Commercially available non-nutritive sweeteners modulate the antioxidant status of type 2 diabetic rats.	2019	J Food Biochem	Chika Ifeanyi Chukwuma		South African Sugar	ACK N OWLED G M ENTS: This study was supported by the grants from South African Sugar	None	Provided funding to the study													No	No	Yes
Aspartame	509776	31033578	Recent evidence for the effects of nonnutritive sweeteners on glycaemic control.	2019	Curr Opin Clin Nutr Metab Care	Dylan Mackay	University of Manitoba	PepsiCo	at Nutrition 2018 in Boston, Massachusetts, USA, which was sponsored by PepsiCo. PepsiCo paid for his accommodation, conference fee and honorarium. PepsiCo is a company, which sells products that contain nonnutritive sweeteners.	None										Received travel, speaking, or personal fees or honoraria				No	No	Yes
Aspartame	508860	31005972	New insight into human sweet taste: a genome-wide association study of the perception and intake of sweet substances	2019	Am J Clin Nutr	Stuart Macgregor	QIMR Berghofer Medical Research Institute, Australia	Monell Chemical Senses Center	We thank Kirsten J Mascioli, Christopher Tharp, Fujiko Duke, Deborah Lee, and Corrine Mansfield from the Monell Chemical Senses Center for manufacturing the taste tests; and from the QIMR Berghofer, Marlene Grace, Ann Eldridge, Natalie Garden, and Kerrie McAloney for project coordination, data collection, and data entry, and David Smyth for computer support. In particular, we thank twins and thei…	None					Participated in conducting the study									No	No	Yes
Aspartame	508860	31005972	New insight into human sweet taste: a genome-wide association study of the perception and intake of sweet substances	2019	Am J Clin Nutr	Scott D Gordon	QIMR Berghofer Medical Research Institute, Australia	Monell Chemical Senses Center	We thank Kirsten J Mascioli, Christopher Tharp, Fujiko Duke, Deborah Lee, and Corrine Mansfield from the Monell Chemical Senses Center for manufacturing the taste tests; and from the QIMR Berghofer, Marlene Grace, Ann Eldridge, Natalie Garden, and Kerrie McAloney for project coordination, data collection, and data entry, and David Smyth for computer support. In particular, we thank twins and thei…	None					Participated in conducting the study									No	No	Yes
Aspartame	508860	31005972	New insight into human sweet taste: a genome-wide association study of the perception and intake of sweet substances	2019	Am J Clin Nutr	Puya Gharahkhani	QIMR Berghofer Medical Research Institute, Australia	Monell Chemical Senses Center	We thank Kirsten J Mascioli, Christopher Tharp, Fujiko Duke, Deborah Lee, and Corrine Mansfield from the Monell Chemical Senses Center for manufacturing the taste tests; and from the QIMR Berghofer, Marlene Grace, Ann Eldridge, Natalie Garden, and Kerrie McAloney for project coordination, data collection, and data entry, and David Smyth for computer support. In particular, we thank twins and thei…	None					Participated in conducting the study									No	No	Yes
Aspartame	508860	31005972	New insight into human sweet taste: a genome-wide association study of the perception and intake of sweet substances	2019	Am J Clin Nutr	Paul As Breslin	Monell Chemical Senses Center	Monell Chemical Senses Center	We thank Kirsten J Mascioli, Christopher Tharp, Fujiko Duke, Deborah Lee, and Corrine Mansfield from the Monell Chemical Senses Center for manufacturing the taste tests; and from the QIMR Berghofer, Marlene Grace, Ann Eldridge, Natalie Garden, and Kerrie McAloney for project coordination, data collection, and data entry, and David Smyth for computer support. In particular, we thank twins and thei…	None					Participated in conducting the study									No	No	Yes
Aspartame	508860	31005972	New insight into human sweet taste: a genome-wide association study of the perception and intake of sweet substances	2019	Am J Clin Nutr	Nicholas G Martin	QIMR Berghofer Medical Research Institute, Australia	Monell Chemical Senses Center	We thank Kirsten J Mascioli, Christopher Tharp, Fujiko Duke, Deborah Lee, and Corrine Mansfield from the Monell Chemical Senses Center for manufacturing the taste tests; and from the QIMR Berghofer, Marlene Grace, Ann Eldridge, Natalie Garden, and Kerrie McAloney for project coordination, data collection, and data entry, and David Smyth for computer support. In particular, we thank twins and thei…	None					Participated in conducting the study									No	No	Yes
Aspartame	508860	31005972	New insight into human sweet taste: a genome-wide association study of the perception and intake of sweet substances	2019	Am J Clin Nutr	Margaret J Wright	Queensland Brain Institute	Monell Chemical Senses Center	We thank Kirsten J Mascioli, Christopher Tharp, Fujiko Duke, Deborah Lee, and Corrine Mansfield from the Monell Chemical Senses Center for manufacturing the taste tests; and from the QIMR Berghofer, Marlene Grace, Ann Eldridge, Natalie Garden, and Kerrie McAloney for project coordination, data collection, and data entry, and David Smyth for computer support. In particular, we thank twins and thei…	None					Participated in conducting the study									No	No	Yes
Aspartame	508860	31005972	New insight into human sweet taste: a genome-wide association study of the perception and intake of sweet substances	2019	Am J Clin Nutr	Liang-Dar Hwang	Translational Research Institute, Australia	Monell Chemical Senses Center	We thank Kirsten J Mascioli, Christopher Tharp, Fujiko Duke, Deborah Lee, and Corrine Mansfield from the Monell Chemical Senses Center for manufacturing the taste tests; and from the QIMR Berghofer, Marlene Grace, Ann Eldridge, Natalie Garden, and Kerrie McAloney for project coordination, data collection, and data entry, and David Smyth for computer support. In particular, we thank twins and thei…	None					Participated in conducting the study									No	No	Yes
Aspartame	508860	31005972	New insight into human sweet taste: a genome-wide association study of the perception and intake of sweet substances	2019	Am J Clin Nutr	Jue-Sheng Ong	QIMR Berghofer Medical Research Institute, Australia	Monell Chemical Senses Center	We thank Kirsten J Mascioli, Christopher Tharp, Fujiko Duke, Deborah Lee, and Corrine Mansfield from the Monell Chemical Senses Center for manufacturing the taste tests; and from the QIMR Berghofer, Marlene Grace, Ann Eldridge, Natalie Garden, and Kerrie McAloney for project coordination, data collection, and data entry, and David Smyth for computer support. In particular, we thank twins and thei…	None					Participated in conducting the study									No	No	Yes
Aspartame	508860	31005972	New insight into human sweet taste: a genome-wide association study of the perception and intake of sweet substances	2019	Am J Clin Nutr	Jiyuan An	QIMR Berghofer Medical Research Institute, Australia	Monell Chemical Senses Center	We thank Kirsten J Mascioli, Christopher Tharp, Fujiko Duke, Deborah Lee, and Corrine Mansfield from the Monell Chemical Senses Center for manufacturing the taste tests; and from the QIMR Berghofer, Marlene Grace, Ann Eldridge, Natalie Garden, and Kerrie McAloney for project coordination, data collection, and data entry, and David Smyth for computer support. In particular, we thank twins and thei…	None					Participated in conducting the study									No	No	Yes
Aspartame	508860	31005972	New insight into human sweet taste: a genome-wide association study of the perception and intake of sweet substances	2019	Am J Clin Nutr	Gu Zhu	QIMR Berghofer Medical Research Institute, Australia	Monell Chemical Senses Center	We thank Kirsten J Mascioli, Christopher Tharp, Fujiko Duke, Deborah Lee, and Corrine Mansfield from the Monell Chemical Senses Center for manufacturing the taste tests; and from the QIMR Berghofer, Marlene Grace, Ann Eldridge, Natalie Garden, and Kerrie McAloney for project coordination, data collection, and data entry, and David Smyth for computer support. In particular, we thank twins and thei…	None					Participated in conducting the study									No	No	Yes
Aspartame	508860	31005972	New insight into human sweet taste: a genome-wide association study of the perception and intake of sweet substances	2019	Am J Clin Nutr	Gabriel Cuellar-Partida	Translational Research Institute, Australia	Monell Chemical Senses Center	We thank Kirsten J Mascioli, Christopher Tharp, Fujiko Duke, Deborah Lee, and Corrine Mansfield from the Monell Chemical Senses Center for manufacturing the taste tests; and from the QIMR Berghofer, Marlene Grace, Ann Eldridge, Natalie Garden, and Kerrie McAloney for project coordination, data collection, and data entry, and David Smyth for computer support. In particular, we thank twins and thei…	None					Participated in conducting the study									No	No	Yes
Aspartame	508860	31005972	New insight into human sweet taste: a genome-wide association study of the perception and intake of sweet substances	2019	Am J Clin Nutr	Deborah A Lawlor		Monell Chemical Senses Center	We thank Kirsten J Mascioli, Christopher Tharp, Fujiko Duke, Deborah Lee, and Corrine Mansfield from the Monell Chemical Senses Center for manufacturing the taste tests; and from the QIMR Berghofer, Marlene Grace, Ann Eldridge, Natalie Garden, and Kerrie McAloney for project coordination, data collection, and data entry, and David Smyth for computer support. In particular, we thank twins and thei…	None					Participated in conducting the study									No	No	Yes
Aspartame	508860	31005972	New insight into human sweet taste: a genome-wide association study of the perception and intake of sweet substances	2019	Am J Clin Nutr	Deborah A Lawlor		Roche Diagnostics	DAL has received support from Roche Diagnostics and Medtronic for research unrelated to that presented here.	None							Received research grant funding							No	No	Yes
Aspartame	508860	31005972	New insight into human sweet taste: a genome-wide association study of the perception and intake of sweet substances	2019	Am J Clin Nutr	Deborah A Lawlor		Medtronic	DAL has received support from Roche Diagnostics and Medtronic for research unrelated to that presented here.	None							Received research grant funding							No	No	Yes
Aspartame	508860	31005972	New insight into human sweet taste: a genome-wide association study of the perception and intake of sweet substances	2019	Am J Clin Nutr	Danielle R Reed	Monell Chemical Senses Center	Monell Chemical Senses Center	We thank Kirsten J Mascioli, Christopher Tharp, Fujiko Duke, Deborah Lee, and Corrine Mansfield from the Monell Chemical Senses Center for manufacturing the taste tests; and from the QIMR Berghofer, Marlene Grace, Ann Eldridge, Natalie Garden, and Kerrie McAloney for project coordination, data collection, and data entry, and David Smyth for computer support. In particular, we thank twins and thei…	None					Participated in conducting the study									No	No	Yes
Aspartame	508860	31005972	New insight into human sweet taste: a genome-wide association study of the perception and intake of sweet substances	2019	Am J Clin Nutr	Cailu Lin	Monell Chemical Senses Center	Monell Chemical Senses Center	We thank Kirsten J Mascioli, Christopher Tharp, Fujiko Duke, Deborah Lee, and Corrine Mansfield from the Monell Chemical Senses Center for manufacturing the taste tests; and from the QIMR Berghofer, Marlene Grace, Ann Eldridge, Natalie Garden, and Kerrie McAloney for project coordination, data collection, and data entry, and David Smyth for computer support. In particular, we thank twins and thei…	None					Participated in conducting the study									No	No	Yes
Aspartame	509024	30997499	A randomized controlled trial contrasting the effects of 4 low-calorie sweeteners and sucrose on body weight in adults with overweight or obesity	2019	Am J Clin Nutr	Mattes, R. D.		Welch's Food	The authors’ responsibilities were as follows—KAH: conducted the_x000D_ research; RDM: had primary responsibility for the final content of the_x000D_ manuscript; and both authors: designed the research, analyzed the data, wrote_x000D_ the manuscript, and read and approved the final manuscript. KAH reports no_x000D_ conflicts of interest related to the study. RDM also has active research support_x…	None							Received research grant funding							No	No	Yes
Aspartame	496385	30572082	Histological analyses of the Ishii (1981) rat carcinogenicity study of aspartame and comparison with the Ramazzini Institute studies	2019	Regul Toxicol Pharmacol	Yusuke Shibui	Ajinomoto Co., Inc, Japan	Ajinomoto Co., Inc	Declaration of interest: The Ishii (1981) rat study was conducted by Ajinomoto Co., Inc. The authors Yusuke Shibui and Shoji Fujitani are employed by Ajinomoto Co., Inc, a supplier of aspartame.	Study disclosed at least one conflict of interest relationship				Provided data or physical materials/equipment to the study								Held employment, board, committee, equity, or other position		No	Yes	Yes
Aspartame	496385	30572082	Histological analyses of the Ishii (1981) rat carcinogenicity study of aspartame and comparison with the Ramazzini Institute studies	2019	Regul Toxicol Pharmacol	Shoji Fujitani	Ajinomoto Co., Inc, Japan	Ajinomoto Co., Inc	Declaration of interest: The Ishii (1981) rat study was conducted by Ajinomoto Co., Inc. The authors Yusuke Shibui and Shoji Fujitani are employed by Ajinomoto Co., Inc, a supplier of aspartame.	Study disclosed at least one conflict of interest relationship				Provided data or physical materials/equipment to the study								Held employment, board, committee, equity, or other position		No	Yes	Yes
Aspartame	496385	30572082	Histological analyses of the Ishii (1981) rat carcinogenicity study of aspartame and comparison with the Ramazzini Institute studies	2019	Regul Toxicol Pharmacol	Hijiri Iwata	LunaPath LLC, Japan	Ajinomoto Co., Inc	Declaration of interest: The Ishii (1981) rat study was conducted by Ajinomoto Co., Inc. The authors Yusuke Shibui and Shoji Fujitani are employed by Ajinomoto Co., Inc, a supplier of aspartame.	Study disclosed at least one conflict of interest relationship				Provided data or physical materials/equipment to the study										No	Yes	Yes
Aspartame	496385	30572082	Histological analyses of the Ishii (1981) rat carcinogenicity study of aspartame and comparison with the Ramazzini Institute studies	2019	Regul Toxicol Pharmacol	Barry Lynch	Intertek Scientific & Regulatory Consultancy, Canada	Ajinomoto Co., Inc	Declaration of interest: The Ishii (1981) rat study was conducted by Ajinomoto Co., Inc. The authors Yusuke Shibui and Shoji Fujitani are employed by Ajinomoto Co., Inc, a supplier of aspartame.	Study disclosed at least one conflict of interest relationship				Provided data or physical materials/equipment to the study										No	Yes	Yes
Aspartame	496385	30572082	Histological analyses of the Ishii (1981) rat carcinogenicity study of aspartame and comparison with the Ramazzini Institute studies	2019	Regul Toxicol Pharmacol	Ashley Roberts	Intertek Scientific & Regulatory Consultancy, Canada	Ajinomoto Co., Inc	Declaration of interest: The Ishii (1981) rat study was conducted by Ajinomoto Co., Inc. The authors Yusuke Shibui and Shoji Fujitani are employed by Ajinomoto Co., Inc, a supplier of aspartame.	Study disclosed at least one conflict of interest relationship				Provided data or physical materials/equipment to the study										No	Yes	Yes
Aspartame	496419	29339245	Systematic review and evaluation of aspartame carcinogenicity bioassays using quality criteria.	2019	Regul Toxicol Pharmacol	Walters, B.		Calorie Control Council	Acknowledgements The authors acknowledge Sylvia P. Poulos, Director of Nutrition & Scientific Affairs of the Calorie Control Council who reviewed the drafts of the manuscript and provided editorial corrections. The Calorie Control Council provided funding for this evaluation. The Calorie Control Council is an international association representing the low- and reduced-calorie food and beverage in…	Study disclosed at least one conflict of interest relationship	Provided funding to the study		Provided review of the study manuscript											No	Yes	No
Aspartame	496419	29339245	Systematic review and evaluation of aspartame carcinogenicity bioassays using quality criteria.	2019	Regul Toxicol Pharmacol	Roberts, A.		Calorie Control Council	Acknowledgements The authors acknowledge Sylvia P. Poulos, Director of Nutrition & Scientific Affairs of the Calorie Control Council who reviewed the drafts of the manuscript and provided editorial corrections. The Calorie Control Council provided funding for this evaluation. The Calorie Control Council is an international association representing the low- and reduced-calorie food and beverage in…	Study disclosed at least one conflict of interest relationship	Provided funding to the study		Provided review of the study manuscript											No	Yes	No
Aspartame	496419	29339245	Systematic review and evaluation of aspartame carcinogenicity bioassays using quality criteria.	2019	Regul Toxicol Pharmacol	Lynch, B.		Calorie Control Council	Acknowledgements The authors acknowledge Sylvia P. Poulos, Director of Nutrition & Scientific Affairs of the Calorie Control Council who reviewed the drafts of the manuscript and provided editorial corrections. The Calorie Control Council provided funding for this evaluation. The Calorie Control Council is an international association representing the low- and reduced-calorie food and beverage in…	Study disclosed at least one conflict of interest relationship	Provided funding to the study		Provided review of the study manuscript											No	Yes	No
Aspartame	496419	29339245	Systematic review and evaluation of aspartame carcinogenicity bioassays using quality criteria.	2019	Regul Toxicol Pharmacol	Haighton, L.		Calorie Control Council	Acknowledgements The authors acknowledge Sylvia P. Poulos, Director of Nutrition & Scientific Affairs of the Calorie Control Council who reviewed the drafts of the manuscript and provided editorial corrections. The Calorie Control Council provided funding for this evaluation. The Calorie Control Council is an international association representing the low- and reduced-calorie food and beverage in…	Study disclosed at least one conflict of interest relationship	Provided funding to the study		Provided review of the study manuscript											No	Yes	No
Aspartame	562420	30416998	Glucagon-Like Peptide-2 and the Enteric Nervous System Are Components of Cell-Cell Communication Pathway Regulating Intestinal Na+/Glucose Co-transport.	2018	Front Nutr	Soraya P Shirazi-Beechey	University of Liverpool, United Kingdom	Pfizer (UK)	We are grateful to Professor Brubaker and Dr. Dubé (University FUNDING AM is a postdoctoral fellow funded by Pancosma, DJB was supported by a Doctoral Training grant provided by the Biotechnology and Biological Sciences Research Council and Pfizer (UK), and MA-R by a doctoral fellowship awarded by the Iraqi Ministry of Higher Education and Scientific Research.	None	Provided funding to the study													No	No	Yes
Aspartame	562420	30416998	Glucagon-Like Peptide-2 and the Enteric Nervous System Are Components of Cell-Cell Communication Pathway Regulating Intestinal Na+/Glucose Co-transport.	2018	Front Nutr	Miran A Al-Rammahi	University of Liverpool, United Kingdom	Pfizer (UK)	We are grateful to Professor Brubaker and Dr. Dubé (University FUNDING AM is a postdoctoral fellow funded by Pancosma, DJB was supported by a Doctoral Training grant provided by the Biotechnology and Biological Sciences Research Council and Pfizer (UK), and MA-R by a doctoral fellowship awarded by the Iraqi Ministry of Higher Education and Scientific Research.	None	Provided funding to the study													No	No	Yes
Aspartame	562420	30416998	Glucagon-Like Peptide-2 and the Enteric Nervous System Are Components of Cell-Cell Communication Pathway Regulating Intestinal Na+/Glucose Co-transport.	2018	Front Nutr	David M Bravo	Pancosma SA, Switzerland	Pfizer (UK)	We are grateful to Professor Brubaker and Dr. Dubé (University FUNDING AM is a postdoctoral fellow funded by Pancosma, DJB was supported by a Doctoral Training grant provided by the Biotechnology and Biological Sciences Research Council and Pfizer (UK), and MA-R by a doctoral fellowship awarded by the Iraqi Ministry of Higher Education and Scientific Research.	None	Provided funding to the study													No	No	Yes
Aspartame	562420	30416998	Glucagon-Like Peptide-2 and the Enteric Nervous System Are Components of Cell-Cell Communication Pathway Regulating Intestinal Na+/Glucose Co-transport.	2018	Front Nutr	Daniel J Batchelor	University of Liverpool, United Kingdom	Pfizer (UK)	We are grateful to Professor Brubaker and Dr. Dubé (University FUNDING AM is a postdoctoral fellow funded by Pancosma, DJB was supported by a Doctoral Training grant provided by the Biotechnology and Biological Sciences Research Council and Pfizer (UK), and MA-R by a doctoral fellowship awarded by the Iraqi Ministry of Higher Education and Scientific Research.	None	Provided funding to the study						Received research grant funding							No	No	Yes
Aspartame	562420	30416998	Glucagon-Like Peptide-2 and the Enteric Nervous System Are Components of Cell-Cell Communication Pathway Regulating Intestinal Na+/Glucose Co-transport.	2018	Front Nutr	Andrew W Moran	University of Liverpool, United Kingdom	Pfizer (UK)	We are grateful to Professor Brubaker and Dr. Dubé (University FUNDING AM is a postdoctoral fellow funded by Pancosma, DJB was supported by a Doctoral Training grant provided by the Biotechnology and Biological Sciences Research Council and Pfizer (UK), and MA-R by a doctoral fellowship awarded by the Iraqi Ministry of Higher Education and Scientific Research.	None	Provided funding to the study													No	No	Yes
Aspartame	508916	29659969	Aspartame Consumption for 12 Weeks Does Not Affect Glycemia, Appetite, or Body Weight of Healthy, Lean Adults in a Randomized Controlled Trial	2018	J Nutr	Richard D Mattes	Purdue University	Ajinomoto Co., Inc	RDM also receives active research support from the California Walnut Commission and Ajinomoto Co., Inc. (for this study). The study design, conduct, and analyses and this report of the findings were all executed independently of the funding source (Ajinomoto Co., Inc.).	None							Received research grant funding							No	No	Yes
Aspartame	508787	28695142	Aspartame Intake Relates to Coronary Plaque Burden and Inflammatory Indices in Human Immunodeficiency Virus	2017	Open Forum Infect Dis	Takara L Stanley	Harvard Medical School	Bristol Meyers Squibb	S. K. G. received research funding for this investigator-initiated research project through Bristol Myers Squibb, Inc. S. K. G. has served as a consultant to Navidea, Theratechnologies, Bristol Meyers Squibb, Merck, and Gilead (all unrelated to this project) and received grant support from Theratechnologies, Gilead, KOWA, and Navidea (all unrelated to this project).	None	Provided funding to the study													No	No	Yes
Aspartame	508787	28695142	Aspartame Intake Relates to Coronary Plaque Burden and Inflammatory Indices in Human Immunodeficiency Virus	2017	Open Forum Infect Dis	Suman Srinivasa	Harvard Medical School	Bristol Meyers Squibb	S. K. G. received research funding for this investigator-initiated research project through Bristol Myers Squibb, Inc. S. K. G. has served as a consultant to Navidea, Theratechnologies, Bristol Meyers Squibb, Merck, and Gilead (all unrelated to this project) and received grant support from Theratechnologies, Gilead, KOWA, and Navidea (all unrelated to this project).	None	Provided funding to the study													No	No	Yes
Aspartame	508787	28695142	Aspartame Intake Relates to Coronary Plaque Burden and Inflammatory Indices in Human Immunodeficiency Virus	2017	Open Forum Infect Dis	Steven K Grinspoon	Harvard Medical School	Bristol Myers Squibb, Inc.	The project described was supported by Bristol Myers Squibb, Inc.; Grant Number 8 UL1 TR000170 to the Harvard Clinical and Translational Science Center, from the National Center for Advancing Translational Science, Grant Number 1 UL1 RR025758 to the Harvard Clinical and Translational Science Center, from the National Center for Research Resources; Grant Number M01-RR-01066, from the National Cent…	None									Hired as consultant					No	No	Yes
Aspartame	508787	28695142	Aspartame Intake Relates to Coronary Plaque Burden and Inflammatory Indices in Human Immunodeficiency Virus	2017	Open Forum Infect Dis	Steven K Grinspoon	Harvard Medical School	Theratechnologies, Gilead	S. K. G. received research funding for this investigator-initiated research project through Bristol Myers Squibb, Inc. S. K. G. has served as a consultant to Navidea, Theratechnologies, Bristol Meyers Squibb, Merck, and Gilead (all unrelated to this project) and received grant support from Theratechnologies, Gilead, KOWA, and Navidea (all unrelated to this project).	None							Received research grant funding		Hired as consultant					No	No	Yes
Aspartame	508787	28695142	Aspartame Intake Relates to Coronary Plaque Burden and Inflammatory Indices in Human Immunodeficiency Virus	2017	Open Forum Infect Dis	Steven K Grinspoon	Harvard Medical School	Merck	S. K. G. received research funding for this investigator-initiated research project through Bristol Myers Squibb, Inc. S. K. G. has served as a consultant to Navidea, Theratechnologies, Bristol Meyers Squibb, Merck, and Gilead (all unrelated to this project) and received grant support from Theratechnologies, Gilead, KOWA, and Navidea (all unrelated to this project).	None									Hired as consultant					No	No	Yes
Aspartame	508787	28695142	Aspartame Intake Relates to Coronary Plaque Burden and Inflammatory Indices in Human Immunodeficiency Virus	2017	Open Forum Infect Dis	Steven K Grinspoon	Harvard Medical School	Bristol Meyers Squibb	S. K. G. received research funding for this investigator-initiated research project through Bristol Myers Squibb, Inc. S. K. G. has served as a consultant to Navidea, Theratechnologies, Bristol Meyers Squibb, Merck, and Gilead (all unrelated to this project) and received grant support from Theratechnologies, Gilead, KOWA, and Navidea (all unrelated to this project).	None	Provided funding to the study						Received research grant funding							No	No	Yes
Aspartame	508787	28695142	Aspartame Intake Relates to Coronary Plaque Burden and Inflammatory Indices in Human Immunodeficiency Virus	2017	Open Forum Infect Dis	Steven K Grinspoon	Harvard Medical School	Gilead	J. L. participated in a scientific advisory board meeting for Gilead. M. V. Z. participated in a scientific advisory board meeting for Roche Diagnostics and received investigator-initiated grant support to her institution from Gilead Sciences. S. K. G. received research funding for this investigator-initiated research project through Bristol Myers Squibb, Inc. S. K. G. has served as a consultant …	None							Received research grant funding		Hired as consultant					No	No	Yes
Aspartame	508787	28695142	Aspartame Intake Relates to Coronary Plaque Burden and Inflammatory Indices in Human Immunodeficiency Virus	2017	Open Forum Infect Dis	Sara E Looby	Harvard Medical School	Bristol Meyers Squibb	S. K. G. received research funding for this investigator-initiated research project through Bristol Myers Squibb, Inc. S. K. G. has served as a consultant to Navidea, Theratechnologies, Bristol Meyers Squibb, Merck, and Gilead (all unrelated to this project) and received grant support from Theratechnologies, Gilead, KOWA, and Navidea (all unrelated to this project).	None	Provided funding to the study													No	No	Yes
Aspartame	508787	28695142	Aspartame Intake Relates to Coronary Plaque Burden and Inflammatory Indices in Human Immunodeficiency Virus	2017	Open Forum Infect Dis	Markella V Zanni	Harvard Medical School	Bristol Meyers Squibb	S. K. G. received research funding for this investigator-initiated research project through Bristol Myers Squibb, Inc. S. K. G. has served as a consultant to Navidea, Theratechnologies, Bristol Meyers Squibb, Merck, and Gilead (all unrelated to this project) and received grant support from Theratechnologies, Gilead, KOWA, and Navidea (all unrelated to this project).	None	Provided funding to the study													No	No	Yes
Aspartame	508787	28695142	Aspartame Intake Relates to Coronary Plaque Burden and Inflammatory Indices in Human Immunodeficiency Virus	2017	Open Forum Infect Dis	Markella V Zanni	Harvard Medical School	Roche Diagnostics	M. V. Z. participated in a scientific advisory board meeting for Roche Diagnostics and received investigator-initiated grant support to her institution from Gilead Sciences.	None												Held employment, board, committee, equity, or other position		No	No	Yes
Aspartame	508787	28695142	Aspartame Intake Relates to Coronary Plaque Burden and Inflammatory Indices in Human Immunodeficiency Virus	2017	Open Forum Infect Dis	Leangelo N Hall		Bristol Meyers Squibb	S. K. G. received research funding for this investigator-initiated research project through Bristol Myers Squibb, Inc. S. K. G. has served as a consultant to Navidea, Theratechnologies, Bristol Meyers Squibb, Merck, and Gilead (all unrelated to this project) and received grant support from Theratechnologies, Gilead, KOWA, and Navidea (all unrelated to this project).	None	Provided funding to the study													No	No	Yes
Aspartame	508787	28695142	Aspartame Intake Relates to Coronary Plaque Burden and Inflammatory Indices in Human Immunodeficiency Virus	2017	Open Forum Infect Dis	Laura R Sanchez	Harvard Medical School	Bristol Meyers Squibb	S. K. G. received research funding for this investigator-initiated research project through Bristol Myers Squibb, Inc. S. K. G. has served as a consultant to Navidea, Theratechnologies, Bristol Meyers Squibb, Merck, and Gilead (all unrelated to this project) and received grant support from Theratechnologies, Gilead, KOWA, and Navidea (all unrelated to this project).	None	Provided funding to the study													No	No	Yes
Aspartame	508787	28695142	Aspartame Intake Relates to Coronary Plaque Burden and Inflammatory Indices in Human Immunodeficiency Virus	2017	Open Forum Infect Dis	Kathleen V Fitch	Harvard Medical School	Bristol Meyers Squibb	S. K. G. received research funding for this investigator-initiated research project through Bristol Myers Squibb, Inc. S. K. G. has served as a consultant to Navidea, Theratechnologies, Bristol Meyers Squibb, Merck, and Gilead (all unrelated to this project) and received grant support from Theratechnologies, Gilead, KOWA, and Navidea (all unrelated to this project).	None	Provided funding to the study													No	No	Yes
Aspartame	508787	28695142	Aspartame Intake Relates to Coronary Plaque Burden and Inflammatory Indices in Human Immunodeficiency Virus	2017	Open Forum Infect Dis	Janet Lo		Bristol Meyers Squibb	S. K. G. received research funding for this investigator-initiated research project through Bristol Myers Squibb, Inc. S. K. G. has served as a consultant to Navidea, Theratechnologies, Bristol Meyers Squibb, Merck, and Gilead (all unrelated to this project) and received grant support from Theratechnologies, Gilead, KOWA, and Navidea (all unrelated to this project).	None	Provided funding to the study													No	No	Yes
Aspartame	508787	28695142	Aspartame Intake Relates to Coronary Plaque Burden and Inflammatory Indices in Human Immunodeficiency Virus	2017	Open Forum Infect Dis	Janet Lo		Gilead	J. L. participated in a scientific advisory board meeting for Gilead. M. V. Z. participated in a scientific advisory board meeting for Roche Diagnostics and received investigator-initiated grant support to her institution from Gilead Sciences. S. K. G. received research funding for this investigator-initiated research project through Bristol Myers Squibb, Inc. S. K. G. has served as a consultant …	None												Held employment, board, committee, equity, or other position		No	No	Yes
Aspartame	508787	28695142	Aspartame Intake Relates to Coronary Plaque Burden and Inflammatory Indices in Human Immunodeficiency Virus	2017	Open Forum Infect Dis	Jane Hubbard	Massachusetts General Hospital	Bristol Meyers Squibb	S. K. G. received research funding for this investigator-initiated research project through Bristol Myers Squibb, Inc. S. K. G. has served as a consultant to Navidea, Theratechnologies, Bristol Meyers Squibb, Merck, and Gilead (all unrelated to this project) and received grant support from Theratechnologies, Gilead, KOWA, and Navidea (all unrelated to this project).	None	Provided funding to the study													No	No	Yes
Aspartame	508787	28695142	Aspartame Intake Relates to Coronary Plaque Burden and Inflammatory Indices in Human Immunodeficiency Virus	2017	Open Forum Infect Dis	Hang Lee		Bristol Meyers Squibb	S. K. G. received research funding for this investigator-initiated research project through Bristol Myers Squibb, Inc. S. K. G. has served as a consultant to Navidea, Theratechnologies, Bristol Meyers Squibb, Merck, and Gilead (all unrelated to this project) and received grant support from Theratechnologies, Gilead, KOWA, and Navidea (all unrelated to this project).	None	Provided funding to the study													No	No	Yes
Aspartame	541853	25528243	Consumption of soft drinks and juices and risk of liver and biliary tract cancers in a European cohort	2016	Eur J Nutr	Veronika Fedirko	IARC-WHO), France	Abbott Diagnostics Division	Reagents for the hepatitis infection determinations were kindly provided by Abbott Diagnostics Division, Lyon, France.	None				Provided data or physical materials/equipment to the study										Yes	No	No
Aspartame	541853	25528243	Consumption of soft drinks and juices and risk of liver and biliary tract cancers in a European cohort	2016	Eur J Nutr	Ulrika Ericson	Lund University Malmö, Sweden	Abbott Diagnostics Division	Reagents for the hepatitis infection determinations were kindly provided by Abbott Diagnostics Division, Lyon, France.	None				Provided data or physical materials/equipment to the study										Yes	No	No
Aspartame	541853	25528243	Consumption of soft drinks and juices and risk of liver and biliary tract cancers in a European cohort	2016	Eur J Nutr	Tilman Kühn	German Cancer Research Centre, Germany	Abbott Diagnostics Division	Reagents for the hepatitis infection determinations were kindly provided by Abbott Diagnostics Division, Lyon, France.	None				Provided data or physical materials/equipment to the study										Yes	No	No
Aspartame	541853	25528243	Consumption of soft drinks and juices and risk of liver and biliary tract cancers in a European cohort	2016	Eur J Nutr	Talita Duarte-Salles	IARC-WHO), France	Abbott Diagnostics Division	Reagents for the hepatitis infection determinations were kindly provided by Abbott Diagnostics Division, Lyon, France.	None				Provided data or physical materials/equipment to the study										Yes	No	No
Aspartame	541853	25528243	Consumption of soft drinks and juices and risk of liver and biliary tract cancers in a European cohort	2016	Eur J Nutr	Sara Grioni	Istituto Nazionale dei Tumori, Italy	Abbott Diagnostics Division	Reagents for the hepatitis infection determinations were kindly provided by Abbott Diagnostics Division, Lyon, France.	None				Provided data or physical materials/equipment to the study										Yes	No	No
Aspartame	541853	25528243	Consumption of soft drinks and juices and risk of liver and biliary tract cancers in a European cohort	2016	Eur J Nutr	Salvatore Panico	Federico II University, Italy	Abbott Diagnostics Division	Reagents for the hepatitis infection determinations were kindly provided by Abbott Diagnostics Division, Lyon, France.	None				Provided data or physical materials/equipment to the study										Yes	No	No
Aspartame	541853	25528243	Consumption of soft drinks and juices and risk of liver and biliary tract cancers in a European cohort	2016	Eur J Nutr	Rudolf Kaaks	German Cancer Research Centre, Germany	Abbott Diagnostics Division	Reagents for the hepatitis infection determinations were kindly provided by Abbott Diagnostics Division, Lyon, France.	None				Provided data or physical materials/equipment to the study										Yes	No	No
Aspartame	541853	25528243	Consumption of soft drinks and juices and risk of liver and biliary tract cancers in a European cohort	2016	Eur J Nutr	Rosario Tumino	"Civile M.P. Arezzo" Hospital, Italy	Abbott Diagnostics Division	Reagents for the hepatitis infection determinations were kindly provided by Abbott Diagnostics Division, Lyon, France.	None				Provided data or physical materials/equipment to the study										Yes	No	No
Aspartame	541853	25528243	Consumption of soft drinks and juices and risk of liver and biliary tract cancers in a European cohort	2016	Eur J Nutr	Pilar Amiano	BioDonostia Research Institute	Abbott Diagnostics Division	Reagents for the hepatitis infection determinations were kindly provided by Abbott Diagnostics Division, Lyon, France.	None				Provided data or physical materials/equipment to the study										Yes	No	No
Aspartame	541853	25528243	Consumption of soft drinks and juices and risk of liver and biliary tract cancers in a European cohort	2016	Eur J Nutr	Petra H Peeters	University Medical Center Utrecht, The Netherlands	Abbott Diagnostics Division	Reagents for the hepatitis infection determinations were kindly provided by Abbott Diagnostics Division, Lyon, France.	None				Provided data or physical materials/equipment to the study										Yes	No	No
Aspartame	541853	25528243	Consumption of soft drinks and juices and risk of liver and biliary tract cancers in a European cohort	2016	Eur J Nutr	Pagona Lagiou		Abbott Diagnostics Division	Reagents for the hepatitis infection determinations were kindly provided by Abbott Diagnostics Division, Lyon, France.	None				Provided data or physical materials/equipment to the study										Yes	No	No
Aspartame	541853	25528243	Consumption of soft drinks and juices and risk of liver and biliary tract cancers in a European cohort	2016	Eur J Nutr	Nick Wareham	University of Cambridge, UK	Abbott Diagnostics Division	Reagents for the hepatitis infection determinations were kindly provided by Abbott Diagnostics Division, Lyon, France.	None				Provided data or physical materials/equipment to the study										Yes	No	No
Aspartame	541853	25528243	Consumption of soft drinks and juices and risk of liver and biliary tract cancers in a European cohort	2016	Eur J Nutr	Mazda Jenab	IARC-WHO), France	Abbott Diagnostics Division	Reagents for the hepatitis infection determinations were kindly provided by Abbott Diagnostics Division, Lyon, France.	None				Provided data or physical materials/equipment to the study										Yes	No	No
Aspartame	541853	25528243	Consumption of soft drinks and juices and risk of liver and biliary tract cancers in a European cohort	2016	Eur J Nutr	Marie-Christine Boutron-Ruault	Hormones and Women's Health team, France	Abbott Diagnostics Division	Reagents for the hepatitis infection determinations were kindly provided by Abbott Diagnostics Division, Lyon, France.	None				Provided data or physical materials/equipment to the study										Yes	No	No
Aspartame	541853	25528243	Consumption of soft drinks and juices and risk of liver and biliary tract cancers in a European cohort	2016	Eur J Nutr	Maria-Dolores Chirlaque	Murcia Regional Health Authority, Spain	Abbott Diagnostics Division	Reagents for the hepatitis infection determinations were kindly provided by Abbott Diagnostics Division, Lyon, France.	None				Provided data or physical materials/equipment to the study										Yes	No	No
Aspartame	541853	25528243	Consumption of soft drinks and juices and risk of liver and biliary tract cancers in a European cohort	2016	Eur J Nutr	Maria Wennberg	Umeå university, Sweden	Abbott Diagnostics Division	Reagents for the hepatitis infection determinations were kindly provided by Abbott Diagnostics Division, Lyon, France.	None				Provided data or physical materials/equipment to the study										Yes	No	No
Aspartame	541853	25528243	Consumption of soft drinks and juices and risk of liver and biliary tract cancers in a European cohort	2016	Eur J Nutr	Magdalena Stepien	IARC-WHO), France	Abbott Diagnostics Division	Reagents for the hepatitis infection determinations were kindly provided by Abbott Diagnostics Division, Lyon, France.	None				Provided data or physical materials/equipment to the study										Yes	No	No
Aspartame	541853	25528243	Consumption of soft drinks and juices and risk of liver and biliary tract cancers in a European cohort	2016	Eur J Nutr	Louise Hansen		Abbott Diagnostics Division	Reagents for the hepatitis infection determinations were kindly provided by Abbott Diagnostics Division, Lyon, France.	None				Provided data or physical materials/equipment to the study										Yes	No	No
Aspartame	541853	25528243	Consumption of soft drinks and juices and risk of liver and biliary tract cancers in a European cohort	2016	Eur J Nutr	Lena Maria Nilsson	Umeå university, Sweden	Abbott Diagnostics Division	Reagents for the hepatitis infection determinations were kindly provided by Abbott Diagnostics Division, Lyon, France.	None				Provided data or physical materials/equipment to the study										Yes	No	No
Aspartame	541853	25528243	Consumption of soft drinks and juices and risk of liver and biliary tract cancers in a European cohort	2016	Eur J Nutr	Krasimira Aleksandrova	German Institute of Human Nutrition-Rehbruecke, Germany	Abbott Diagnostics Division	Reagents for the hepatitis infection determinations were kindly provided by Abbott Diagnostics Division, Lyon, France.	None				Provided data or physical materials/equipment to the study										Yes	No	No
Aspartame	541853	25528243	Consumption of soft drinks and juices and risk of liver and biliary tract cancers in a European cohort	2016	Eur J Nutr	Kim Overvad	Aarhus University, Denmark	Abbott Diagnostics Division	Reagents for the hepatitis infection determinations were kindly provided by Abbott Diagnostics Division, Lyon, France.	None				Provided data or physical materials/equipment to the study										Yes	No	No
Aspartame	541853	25528243	Consumption of soft drinks and juices and risk of liver and biliary tract cancers in a European cohort	2016	Eur J Nutr	Kay-Tee Khaw	University of Cambridge, UK	Abbott Diagnostics Division	Reagents for the hepatitis infection determinations were kindly provided by Abbott Diagnostics Division, Lyon, France.	None				Provided data or physical materials/equipment to the study										Yes	No	No
Aspartame	541853	25528243	Consumption of soft drinks and juices and risk of liver and biliary tract cancers in a European cohort	2016	Eur J Nutr	Kathryn E Bradbury	University of Oxford, UK	Abbott Diagnostics Division	Reagents for the hepatitis infection determinations were kindly provided by Abbott Diagnostics Division, Lyon, France.	None				Provided data or physical materials/equipment to the study										Yes	No	No
Aspartame	541853	25528243	Consumption of soft drinks and juices and risk of liver and biliary tract cancers in a European cohort	2016	Eur J Nutr	José Ramón Quirós		Abbott Diagnostics Division	Reagents for the hepatitis infection determinations were kindly provided by Abbott Diagnostics Division, Lyon, France.	None				Provided data or physical materials/equipment to the study										Yes	No	No
Aspartame	541853	25528243	Consumption of soft drinks and juices and risk of liver and biliary tract cancers in a European cohort	2016	Eur J Nutr	Isabelle Romieu	IARC-WHO), France	Abbott Diagnostics Division	Reagents for the hepatitis infection determinations were kindly provided by Abbott Diagnostics Division, Lyon, France.	None				Provided data or physical materials/equipment to the study										Yes	No	No
Aspartame	541853	25528243	Consumption of soft drinks and juices and risk of liver and biliary tract cancers in a European cohort	2016	Eur J Nutr	Heiner Boeing	German Institute of Human Nutrition-Rehbruecke, Germany	Abbott Diagnostics Division	Reagents for the hepatitis infection determinations were kindly provided by Abbott Diagnostics Division, Lyon, France.	None				Provided data or physical materials/equipment to the study										Yes	No	No
Aspartame	541853	25528243	Consumption of soft drinks and juices and risk of liver and biliary tract cancers in a European cohort	2016	Eur J Nutr	Heather A Ward	Imperial College London, UK	Abbott Diagnostics Division	Reagents for the hepatitis infection determinations were kindly provided by Abbott Diagnostics Division, Lyon, France.	None				Provided data or physical materials/equipment to the study										Yes	No	No
Aspartame	541853	25528243	Consumption of soft drinks and juices and risk of liver and biliary tract cancers in a European cohort	2016	Eur J Nutr	H Bas Bueno-De-Mesquita		Abbott Diagnostics Division	Reagents for the hepatitis infection determinations were kindly provided by Abbott Diagnostics Division, Lyon, France.	None				Provided data or physical materials/equipment to the study										Yes	No	No
Aspartame	541853	25528243	Consumption of soft drinks and juices and risk of liver and biliary tract cancers in a European cohort	2016	Eur J Nutr	Guy Fagherazzi	Hormones and Women's Health team, France	Abbott Diagnostics Division	Reagents for the hepatitis infection determinations were kindly provided by Abbott Diagnostics Division, Lyon, France.	None				Provided data or physical materials/equipment to the study										Yes	No	No
Aspartame	541853	25528243	Consumption of soft drinks and juices and risk of liver and biliary tract cancers in a European cohort	2016	Eur J Nutr	Guri Skeie	The Arctic University of Norway, Norway	Abbott Diagnostics Division	Reagents for the hepatitis infection determinations were kindly provided by Abbott Diagnostics Division, Lyon, France.	None				Provided data or physical materials/equipment to the study										Yes	No	No
Aspartame	541853	25528243	Consumption of soft drinks and juices and risk of liver and biliary tract cancers in a European cohort	2016	Eur J Nutr	Gianluca Severi	Cancer Council Victoria, Australia	Abbott Diagnostics Division	Reagents for the hepatitis infection determinations were kindly provided by Abbott Diagnostics Division, Lyon, France.	None				Provided data or physical materials/equipment to the study										Yes	No	No
Aspartame	541853	25528243	Consumption of soft drinks and juices and risk of liver and biliary tract cancers in a European cohort	2016	Eur J Nutr	Genevieve Buckland	Catalan Institute of Oncology (ICO-IDIBELL), Spain	Abbott Diagnostics Division	Reagents for the hepatitis infection determinations were kindly provided by Abbott Diagnostics Division, Lyon, France.	None				Provided data or physical materials/equipment to the study										Yes	No	No
Aspartame	541853	25528243	Consumption of soft drinks and juices and risk of liver and biliary tract cancers in a European cohort	2016	Eur J Nutr	Eva Ardanaz		Abbott Diagnostics Division	Reagents for the hepatitis infection determinations were kindly provided by Abbott Diagnostics Division, Lyon, France.	None				Provided data or physical materials/equipment to the study										Yes	No	No
Aspartame	541853	25528243	Consumption of soft drinks and juices and risk of liver and biliary tract cancers in a European cohort	2016	Eur J Nutr	Esther Molina-Montes	Murcia Regional Health Authority, Spain	Abbott Diagnostics Division	Reagents for the hepatitis infection determinations were kindly provided by Abbott Diagnostics Division, Lyon, France.	None				Provided data or physical materials/equipment to the study										Yes	No	No
Aspartame	541853	25528243	Consumption of soft drinks and juices and risk of liver and biliary tract cancers in a European cohort	2016	Eur J Nutr	Emily Sonestedt	Lund University Malmö, Sweden	Abbott Diagnostics Division	Reagents for the hepatitis infection determinations were kindly provided by Abbott Diagnostics Division, Lyon, France.	None				Provided data or physical materials/equipment to the study										Yes	No	No
Aspartame	541853	25528243	Consumption of soft drinks and juices and risk of liver and biliary tract cancers in a European cohort	2016	Eur J Nutr	Elisabete Weiderpass	The Arctic University of Norway, Norway	Abbott Diagnostics Division	Reagents for the hepatitis infection determinations were kindly provided by Abbott Diagnostics Division, Lyon, France.	None				Provided data or physical materials/equipment to the study										Yes	No	No
Aspartame	541853	25528243	Consumption of soft drinks and juices and risk of liver and biliary tract cancers in a European cohort	2016	Eur J Nutr	Eleni Klinaki	Hellenic Health Foundation, Greece	Abbott Diagnostics Division	Reagents for the hepatitis infection determinations were kindly provided by Abbott Diagnostics Division, Lyon, France.	None				Provided data or physical materials/equipment to the study										Yes	No	No
Aspartame	541853	25528243	Consumption of soft drinks and juices and risk of liver and biliary tract cancers in a European cohort	2016	Eur J Nutr	Domenico Palli	Cancer Research and Prevention Institute -ISPO, Italy	Abbott Diagnostics Division	Reagents for the hepatitis infection determinations were kindly provided by Abbott Diagnostics Division, Lyon, France.	None				Provided data or physical materials/equipment to the study										Yes	No	No
Aspartame	541853	25528243	Consumption of soft drinks and juices and risk of liver and biliary tract cancers in a European cohort	2016	Eur J Nutr	Christine L Parr	Norwegian Institute of Public Health, Norway	Abbott Diagnostics Division	Reagents for the hepatitis infection determinations were kindly provided by Abbott Diagnostics Division, Lyon, France.	None				Provided data or physical materials/equipment to the study										Yes	No	No
Aspartame	541853	25528243	Consumption of soft drinks and juices and risk of liver and biliary tract cancers in a European cohort	2016	Eur J Nutr	Christina Bamia		Abbott Diagnostics Division	Reagents for the hepatitis infection determinations were kindly provided by Abbott Diagnostics Division, Lyon, France.	None				Provided data or physical materials/equipment to the study										Yes	No	No
Aspartame	541853	25528243	Consumption of soft drinks and juices and risk of liver and biliary tract cancers in a European cohort	2016	Eur J Nutr	Antonia Trichopoulou	Hellenic Health Foundation, Greece	Abbott Diagnostics Division	Reagents for the hepatitis infection determinations were kindly provided by Abbott Diagnostics Division, Lyon, France.	None				Provided data or physical materials/equipment to the study										Yes	No	No
Aspartame	541853	25528243	Consumption of soft drinks and juices and risk of liver and biliary tract cancers in a European cohort	2016	Eur J Nutr	Anne Tjønneland		Abbott Diagnostics Division	Reagents for the hepatitis infection determinations were kindly provided by Abbott Diagnostics Division, Lyon, France.	None				Provided data or physical materials/equipment to the study										Yes	No	No
Aspartame	541853	25528243	Consumption of soft drinks and juices and risk of liver and biliary tract cancers in a European cohort	2016	Eur J Nutr	Alessio Naccarati		Abbott Diagnostics Division	Reagents for the hepatitis infection determinations were kindly provided by Abbott Diagnostics Division, Lyon, France.	None				Provided data or physical materials/equipment to the study										Yes	No	No
Aspartame	508735	24925367	Aspartame induces angiogenesis in vitro and in vivo models	2015	Hum Exp Toxicol	Yesildal, F.		Bilim Pharmaceuticals Corp. (Istanbul, Turkey)	Acknowledgment The authors would like to give special thanks to Ozlem Bitisik from Bilim Pharmaceuticals Corp. (Istanbul, Turkey) for providing aspartame.	None				Provided data or physical materials/equipment to the study										No	No	Yes
Aspartame	508735	24925367	Aspartame induces angiogenesis in vitro and in vivo models	2015	Hum Exp Toxicol	Tekin, S.		Bilim Pharmaceuticals Corp. (Istanbul, Turkey)	Acknowledgment The authors would like to give special thanks to Ozlem Bitisik from Bilim Pharmaceuticals Corp. (Istanbul, Turkey) for providing aspartame.	None				Provided data or physical materials/equipment to the study										No	No	Yes
Aspartame	508735	24925367	Aspartame induces angiogenesis in vitro and in vivo models	2015	Hum Exp Toxicol	Ozgurtas, T.		Bilim Pharmaceuticals Corp. (Istanbul, Turkey)	Acknowledgment The authors would like to give special thanks to Ozlem Bitisik from Bilim Pharmaceuticals Corp. (Istanbul, Turkey) for providing aspartame.	None				Provided data or physical materials/equipment to the study										No	No	Yes
Aspartame	508735	24925367	Aspartame induces angiogenesis in vitro and in vivo models	2015	Hum Exp Toxicol	Mammadov, R.		Bilim Pharmaceuticals Corp. (Istanbul, Turkey)	Acknowledgment The authors would like to give special thanks to Ozlem Bitisik from Bilim Pharmaceuticals Corp. (Istanbul, Turkey) for providing aspartame.	None				Provided data or physical materials/equipment to the study										No	No	Yes
Aspartame	508735	24925367	Aspartame induces angiogenesis in vitro and in vivo models	2015	Hum Exp Toxicol	Fermanli, O.		Bilim Pharmaceuticals Corp. (Istanbul, Turkey)	Acknowledgment The authors would like to give special thanks to Ozlem Bitisik from Bilim Pharmaceuticals Corp. (Istanbul, Turkey) for providing aspartame.	None				Provided data or physical materials/equipment to the study										No	No	Yes
Aspartame	508735	24925367	Aspartame induces angiogenesis in vitro and in vivo models	2015	Hum Exp Toxicol	Deveci, S.		Bilim Pharmaceuticals Corp. (Istanbul, Turkey)	Acknowledgment The authors would like to give special thanks to Ozlem Bitisik from Bilim Pharmaceuticals Corp. (Istanbul, Turkey) for providing aspartame.	None				Provided data or physical materials/equipment to the study										No	No	Yes
Aspartame	508735	24925367	Aspartame induces angiogenesis in vitro and in vivo models	2015	Hum Exp Toxicol	Aydin, I.		Bilim Pharmaceuticals Corp. (Istanbul, Turkey)	Acknowledgment The authors would like to give special thanks to Ozlem Bitisik from Bilim Pharmaceuticals Corp. (Istanbul, Turkey) for providing aspartame.	None				Provided data or physical materials/equipment to the study										No	No	Yes
Aspartame	508735	24925367	Aspartame induces angiogenesis in vitro and in vivo models	2015	Hum Exp Toxicol	Aydin, F. N.		Bilim Pharmaceuticals Corp. (Istanbul, Turkey)	Acknowledgment The authors would like to give special thanks to Ozlem Bitisik from Bilim Pharmaceuticals Corp. (Istanbul, Turkey) for providing aspartame.	None				Provided data or physical materials/equipment to the study										No	No	Yes
Aspartame	508735	24925367	Aspartame induces angiogenesis in vitro and in vivo models	2015	Hum Exp Toxicol	Avcu, F.		Bilim Pharmaceuticals Corp. (Istanbul, Turkey)	Acknowledgment The authors would like to give special thanks to Ozlem Bitisik from Bilim Pharmaceuticals Corp. (Istanbul, Turkey) for providing aspartame.	None				Provided data or physical materials/equipment to the study										No	No	Yes
Aspartame	508735	24925367	Aspartame induces angiogenesis in vitro and in vivo models	2015	Hum Exp Toxicol	Acikel, C. H.		Bilim Pharmaceuticals Corp. (Istanbul, Turkey)	Acknowledgment The authors would like to give special thanks to Ozlem Bitisik from Bilim Pharmaceuticals Corp. (Istanbul, Turkey) for providing aspartame.	None				Provided data or physical materials/equipment to the study										No	No	Yes
Aspartame	508996	25231862	Artificial sweeteners induce glucose intolerance by altering the gut microbiota	2014	Nature	Thaiss, C. A.		Boehringer Ingelheim Fonds PhD Fellowship	C.A.T. is the recipient of a Boehringer Ingelheim Fonds PhD Fellowship.	None													Received academic award, scholarship, or appointment	No	No	Yes
Aspartame	596111	24944060	Low-calorie sweeteners and body weight and composition: a meta-analysis of randomized controlled trials and prospective cohort studies	2014	Am J Clin Nutr	Vanessa Perez		International Life Sciences Institute (ILSI)	PEM and VP re- ceived funding to conduct this research from the North American Branch of the International Life Sciences Institute (ILSI).	Study disclosed at least one conflict of interest relationship	Provided funding to the study						Received research grant funding							No	No	Yes
Aspartame	596111	24944060	Low-calorie sweeteners and body weight and composition: a meta-analysis of randomized controlled trials and prospective cohort studies	2014	Am J Clin Nutr	Paige E Miller		Exponent	At the time this research was completed, PEM was employed at Exponent.	Study disclosed at least one conflict of interest relationship												Held employment, board, committee, equity, or other position		No	No	Yes
Aspartame	596111	24944060	Low-calorie sweeteners and body weight and composition: a meta-analysis of randomized controlled trials and prospective cohort studies	2014	Am J Clin Nutr	Paige E Miller		International Life Sciences Institute (ILSI)	PEM and VP re- ceived funding to conduct this research from the North American Branch of the International Life Sciences Institute (ILSI).	Study disclosed at least one conflict of interest relationship	Provided funding to the study						Received research grant funding							No	No	Yes
Aspartame	509075	24632416	Effects of three intense sweeteners on fat storage in the C. elegans model.	2014	Chem Biol Interact	Yi-Fang Chu	PepsiCo Global R&D, United States	PepsiCo Inc	Y. Chu is an employee of PepsiCo Inc. PepsiCo (Barrington, IL, USA) supported the publication of this manuscript.	Study disclosed at least one conflict of interest relationship	Provided funding to the study													No	No	Yes
Aspartame	509075	24632416	Effects of three intense sweeteners on fat storage in the C. elegans model.	2014	Chem Biol Interact	Yi-Fang Chu	PepsiCo Global R&D, United States	PepsiCo	Y. Chu is an employee of PepsiCo Inc. PepsiCo (Barrington, IL, USA) supported the publication of this manuscript.	Study disclosed at least one conflict of interest relationship												Held employment, board, committee, equity, or other position		No	No	Yes
Aspartame	509075	24632416	Effects of three intense sweeteners on fat storage in the C. elegans model.	2014	Chem Biol Interact	William D Johnson	Louisiana State University, United States	PepsiCo Inc	Y. Chu is an employee of PepsiCo Inc. PepsiCo (Barrington, IL, USA) supported the publication of this manuscript.	Study disclosed at least one conflict of interest relationship	Provided funding to the study													No	No	Yes
Aspartame	509075	24632416	Effects of three intense sweeteners on fat storage in the C. elegans model.	2014	Chem Biol Interact	Steven B Heymsfield	Louisiana State University, United States	PepsiCo Inc	Y. Chu is an employee of PepsiCo Inc. PepsiCo (Barrington, IL, USA) supported the publication of this manuscript.	Study disclosed at least one conflict of interest relationship	Provided funding to the study													No	No	Yes
Aspartame	509075	24632416	Effects of three intense sweeteners on fat storage in the C. elegans model.	2014	Chem Biol Interact	Michael J King		PepsiCo Inc	Y. Chu is an employee of PepsiCo Inc. PepsiCo (Barrington, IL, USA) supported the publication of this manuscript.	Study disclosed at least one conflict of interest relationship	Provided funding to the study													No	No	Yes
Aspartame	509075	24632416	Effects of three intense sweeteners on fat storage in the C. elegans model.	2014	Chem Biol Interact	Jolene Zheng	Louisiana State University Agricultural Center, United States	PepsiCo Inc	Y. Chu is an employee of PepsiCo Inc. PepsiCo (Barrington, IL, USA) supported the publication of this manuscript.	Study disclosed at least one conflict of interest relationship	Provided funding to the study													No	No	Yes
Aspartame	509075	24632416	Effects of three intense sweeteners on fat storage in the C. elegans model.	2014	Chem Biol Interact	John W Finley	Louisiana State University Agricultural Center, United States	PepsiCo Inc	Y. Chu is an employee of PepsiCo Inc. PepsiCo (Barrington, IL, USA) supported the publication of this manuscript.	Study disclosed at least one conflict of interest relationship	Provided funding to the study													No	No	Yes
Aspartame	509075	24632416	Effects of three intense sweeteners on fat storage in the C. elegans model.	2014	Chem Biol Interact	Jason F King	Louisiana State University, United States	PepsiCo Inc	Y. Chu is an employee of PepsiCo Inc. PepsiCo (Barrington, IL, USA) supported the publication of this manuscript.	Study disclosed at least one conflict of interest relationship	Provided funding to the study													No	No	Yes
Aspartame	509075	24632416	Effects of three intense sweeteners on fat storage in the C. elegans model.	2014	Chem Biol Interact	Frank L Greenway	Louisiana State University, United States	PepsiCo Inc	Y. Chu is an employee of PepsiCo Inc. PepsiCo (Barrington, IL, USA) supported the publication of this manuscript.	Study disclosed at least one conflict of interest relationship	Provided funding to the study													No	No	Yes
Aspartame	509075	24632416	Effects of three intense sweeteners on fat storage in the C. elegans model.	2014	Chem Biol Interact	Chenfei Gao	Louisiana State University Agricultural Center, United States	PepsiCo Inc	Y. Chu is an employee of PepsiCo Inc. PepsiCo (Barrington, IL, USA) supported the publication of this manuscript.	Study disclosed at least one conflict of interest relationship	Provided funding to the study													No	No	Yes
Aspartame	509618	24164779	Effects on obese women of the sugar sucrose added to the diet over 28 d: a quasi-randomised, single-blind, controlled trial.	2014	Br J Nutr	Richard Hammersley	University of Hull, UK	Sugar Nutrition UK (formerly the Sugar Bureau)	D12497) and Sugar Nutrition UK (formerly the Sugar Bureau).	None	Provided funding to the study													No	No	Yes
Aspartame	509618	24164779	Effects on obese women of the sugar sucrose added to the diet over 28 d: a quasi-randomised, single-blind, controlled trial.	2014	Br J Nutr	Marie Reid	University of Hull, UK	Sugar Nutrition UK (formerly the Sugar Bureau)	D12497) and Sugar Nutrition UK (formerly the Sugar Bureau).	None	Provided funding to the study													No	No	Yes
Aspartame	509618	24164779	Effects on obese women of the sugar sucrose added to the diet over 28 d: a quasi-randomised, single-blind, controlled trial.	2014	Br J Nutr	Maresa Duffy	University of Ulster, UK	Sugar Nutrition UK (formerly the Sugar Bureau)	D12497) and Sugar Nutrition UK (formerly the Sugar Bureau).	None	Provided funding to the study													No	No	Yes
Aspartame	509618	24164779	Effects on obese women of the sugar sucrose added to the diet over 28 d: a quasi-randomised, single-blind, controlled trial.	2014	Br J Nutr	Carrie Ballantyne	Heriot-Watt University, UK	Sugar Nutrition UK (formerly the Sugar Bureau)	D12497) and Sugar Nutrition UK (formerly the Sugar Bureau).	None	Provided funding to the study													No	No	Yes
Aspartame	560051	23604438	Conclusions in a study on the role of artificially sweetened soda and risk of lymphoma and leukemia are misleading.	2013	Am J Clin Nutr	Stevens, H. C.		Calorie Control Council	The author is President of the Calorie Control Council, an international association representing the low- and reduced-calorie food and beverage in- dustry.	None												Held employment, board, committee, equity, or other position		Yes	No	No
Aspartame	541702	23604437	Re: consumption of artificial sweetener- and sugar-containing soda and the risk of lymphoma and leukemia in men and women.	2013	Am J Clin Nutr	La Vecchia, C.		International Sweeteners Association	The author has received in the past unconditional grant support from the International Sweeteners Association (Brussels, Belgium) for addressing the issue of sweeteners and cancer risk.	None							Received research grant funding							Yes	No	No
Aspartame	509131	22252107	Satiety scores and satiety hormone response after sucrose-sweetened soft drink compared with isocaloric semi-skimmed milk and with non-caloric soft drink: a controlled trial.	2012	Eur J Clin Nutr	S B Pedersen	Aarhus University Hospital, Denmark	Novo Nordic Foundation	Acknowledgements: The study was supported by The Danish Council for Strategic Research, The Food Group/ Danish Ministry of Food, Agriculture and Fisheries, Novo Nordic Foundation, and Clinical Institute at Aarhus University, Denmark.	None	Provided funding to the study													No	No	Yes
Aspartame	509131	22252107	Satiety scores and satiety hormone response after sucrose-sweetened soft drink compared with isocaloric semi-skimmed milk and with non-caloric soft drink: a controlled trial.	2012	Eur J Clin Nutr	M Maersk	Aarhus University Hospital, Denmark	Novo Nordic Foundation	Acknowledgements: The study was supported by The Danish Council for Strategic Research, The Food Group/ Danish Ministry of Food, Agriculture and Fisheries, Novo Nordic Foundation, and Clinical Institute at Aarhus University, Denmark.	None	Provided funding to the study													No	No	Yes
Aspartame	509131	22252107	Satiety scores and satiety hormone response after sucrose-sweetened soft drink compared with isocaloric semi-skimmed milk and with non-caloric soft drink: a controlled trial.	2012	Eur J Clin Nutr	M Fenger-Grøn	Aarhus University Hospital, Denmark	Novo Nordic Foundation	Acknowledgements: The study was supported by The Danish Council for Strategic Research, The Food Group/ Danish Ministry of Food, Agriculture and Fisheries, Novo Nordic Foundation, and Clinical Institute at Aarhus University, Denmark.	None	Provided funding to the study													No	No	Yes
Aspartame	509131	22252107	Satiety scores and satiety hormone response after sucrose-sweetened soft drink compared with isocaloric semi-skimmed milk and with non-caloric soft drink: a controlled trial.	2012	Eur J Clin Nutr	J J Holst	University of Copenhagen, Denmark	Novo Nordic Foundation	Acknowledgements: The study was supported by The Danish Council for Strategic Research, The Food Group/ Danish Ministry of Food, Agriculture and Fisheries, Novo Nordic Foundation, and Clinical Institute at Aarhus University, Denmark.	None	Provided funding to the study													No	No	Yes
Aspartame	509131	22252107	Satiety scores and satiety hormone response after sucrose-sweetened soft drink compared with isocaloric semi-skimmed milk and with non-caloric soft drink: a controlled trial.	2012	Eur J Clin Nutr	B Richelsen	Aarhus University Hospital, Denmark	Novo Nordic Foundation	Acknowledgements: The study was supported by The Danish Council for Strategic Research, The Food Group/ Danish Ministry of Food, Agriculture and Fisheries, Novo Nordic Foundation, and Clinical Institute at Aarhus University, Denmark.	None	Provided funding to the study													No	No	Yes
Aspartame	509131	22252107	Satiety scores and satiety hormone response after sucrose-sweetened soft drink compared with isocaloric semi-skimmed milk and with non-caloric soft drink: a controlled trial.	2012	Eur J Clin Nutr	A Belza		Novo Nordic Foundation	Acknowledgements: The study was supported by The Danish Council for Strategic Research, The Food Group/ Danish Ministry of Food, Agriculture and Fisheries, Novo Nordic Foundation, and Clinical Institute at Aarhus University, Denmark.	None	Provided funding to the study													No	No	Yes
Aspartame	509131	22252107	Satiety scores and satiety hormone response after sucrose-sweetened soft drink compared with isocaloric semi-skimmed milk and with non-caloric soft drink: a controlled trial.	2012	Eur J Clin Nutr	A Astrup		Novo Nordic Foundation	Acknowledgements: The study was supported by The Danish Council for Strategic Research, The Food Group/ Danish Ministry of Food, Agriculture and Fisheries, Novo Nordic Foundation, and Clinical Institute at Aarhus University, Denmark.	None	Provided funding to the study													No	No	Yes
Aspartame	509130	21414996	Sweet taste receptor gene variation and aspartame taste in primates and other species.	2011	Chem Senses	Thai, C.		Monell Chemical Senses Center	Funding This research was supported by funds from the National In- stitutes of Health R01DC000882 [to G.K.B. and A.A.B.], R01DC 004698 [to D.R.R.], and by a Monell Chemical Senses Center research grant.	None	Provided funding to the study													No	No	Yes
Aspartame	509130	21414996	Sweet taste receptor gene variation and aspartame taste in primates and other species.	2011	Chem Senses	Reed, D. R.		Monell Chemical Senses Center	Funding This research was supported by funds from the National In- stitutes of Health R01DC000882 [to G.K.B. and A.A.B.], R01DC 004698 [to D.R.R.], and by a Monell Chemical Senses Center research grant.	None	Provided funding to the study													No	No	Yes
Aspartame	509130	21414996	Sweet taste receptor gene variation and aspartame taste in primates and other species.	2011	Chem Senses	Maehashi, K.		Monell Chemical Senses Center	Funding This research was supported by funds from the National In- stitutes of Health R01DC000882 [to G.K.B. and A.A.B.], R01DC 004698 [to D.R.R.], and by a Monell Chemical Senses Center research grant.	None	Provided funding to the study													No	No	Yes
Aspartame	509130	21414996	Sweet taste receptor gene variation and aspartame taste in primates and other species.	2011	Chem Senses	Lim, R.		Monell Chemical Senses Center	Funding This research was supported by funds from the National In- stitutes of Health R01DC000882 [to G.K.B. and A.A.B.], R01DC 004698 [to D.R.R.], and by a Monell Chemical Senses Center research grant.	None	Provided funding to the study													No	No	Yes
Aspartame	509130	21414996	Sweet taste receptor gene variation and aspartame taste in primates and other species.	2011	Chem Senses	Lim, R.		Monell Chemical Senses Center	Funding This research was supported by funds from the National In- stitutes of Health R01DC000882 [to G.K.B. and A.A.B.], R01DC 004698 [to D.R.R.], and by a Monell Chemical Senses Center research grant.	None	Provided funding to the study													No	No	Yes
Aspartame	509130	21414996	Sweet taste receptor gene variation and aspartame taste in primates and other species.	2011	Chem Senses	Li, X.		Monell Chemical Senses Center	Funding This research was supported by funds from the National In- stitutes of Health R01DC000882 [to G.K.B. and A.A.B.], R01DC 004698 [to D.R.R.], and by a Monell Chemical Senses Center research grant.	None	Provided funding to the study													No	No	Yes
Aspartame	509130	21414996	Sweet taste receptor gene variation and aspartame taste in primates and other species.	2011	Chem Senses	Floriano, W. B.		Monell Chemical Senses Center	Funding This research was supported by funds from the National In- stitutes of Health R01DC000882 [to G.K.B. and A.A.B.], R01DC 004698 [to D.R.R.], and by a Monell Chemical Senses Center research grant.	None	Provided funding to the study													No	No	Yes
Aspartame	509130	21414996	Sweet taste receptor gene variation and aspartame taste in primates and other species.	2011	Chem Senses	Brand, J. G.		Monell Chemical Senses Center	Funding This research was supported by funds from the National In- stitutes of Health R01DC000882 [to G.K.B. and A.A.B.], R01DC 004698 [to D.R.R.], and by a Monell Chemical Senses Center research grant.	None	Provided funding to the study													No	No	Yes
Aspartame	509130	21414996	Sweet taste receptor gene variation and aspartame taste in primates and other species.	2011	Chem Senses	Beauchamp, G. K.		Monell Chemical Senses Center	Funding This research was supported by funds from the National In- stitutes of Health R01DC000882 [to G.K.B. and A.A.B.], R01DC 004698 [to D.R.R.], and by a Monell Chemical Senses Center research grant.	None	Provided funding to the study													No	No	Yes
Aspartame	509130	21414996	Sweet taste receptor gene variation and aspartame taste in primates and other species.	2011	Chem Senses	Bachmanov, A. A.		Monell Chemical Senses Center	Funding This research was supported by funds from the National In- stitutes of Health R01DC000882 [to G.K.B. and A.A.B.], R01DC 004698 [to D.R.R.], and by a Monell Chemical Senses Center research grant.	None	Provided funding to the study													No	No	Yes
Aspartame	496279	20716760	Commentary: further comments on Mycoplasma pulmonis and lymphoma in bioassays of rats.	2011	Vet. Pathol.	Trenton R Schoeb	University of Alabama at Birmingham, Alabama	Environ Corp	The authors were paid consultants of Environ Corp, an environmental consulting firm, regarding MTBE, and E. E. McConnell is currently a study monitor of an industry supported 2-year drinking-water study of MTBE, being conducted at the Hamner Institute of Toxicology.	None									Hired as consultant					No	Yes	No
Aspartame	496279	20716760	Commentary: further comments on Mycoplasma pulmonis and lymphoma in bioassays of rats.	2011	Vet. Pathol.	E E Mcconnell	ToxPath, Inc	Environ Corp	The authors were paid consultants of Environ Corp, an environmental consulting firm, regarding MTBE, and E. E. McConnell is currently a study monitor of an industry supported 2-year drinking-water study of MTBE, being conducted at the Hamner Institute of Toxicology.	None									Hired as consultant					No	Yes	No
Aspartame	652698	19996940	Increased prevalence of subclinical coronary atherosclerosis detected by coronary computed tomography angiography in HIV-infected men	2010	Aids	Wei, J.		Bristol Myers Squibb, Inc	The funding was received from Bristol Myers Squibb, Inc., NIH K23 HL092792 (J.L.), K24 DK064545 (S.K.G.), F32 HL088991 (J.L.), T32 HL076136 (L.S., A.S. and K.N.), and M01 RR01066-25S1. S.K.G. received research funding for this investigator-initiated research project through Bristol Myers Squibb, Inc. Data will be presented at the American Heart Association Scientific Session in November 2009.	None	Provided funding to the study													No	No	Yes
Aspartame	652698	19996940	Increased prevalence of subclinical coronary atherosclerosis detected by coronary computed tomography angiography in HIV-infected men	2010	Aids	Soni, A.		Bristol Myers Squibb, Inc	The funding was received from Bristol Myers Squibb, Inc., NIH K23 HL092792 (J.L.), K24 DK064545 (S.K.G.), F32 HL088991 (J.L.), T32 HL076136 (L.S., A.S. and K.N.), and M01 RR01066-25S1. S.K.G. received research funding for this investigator-initiated research project through Bristol Myers Squibb, Inc. Data will be presented at the American Heart Association Scientific Session in November 2009.	None	Provided funding to the study													No	No	Yes
Aspartame	652698	19996940	Increased prevalence of subclinical coronary atherosclerosis detected by coronary computed tomography angiography in HIV-infected men	2010	Aids	Shturman, L.		Bristol Myers Squibb, Inc	The funding was received from Bristol Myers Squibb, Inc., NIH K23 HL092792 (J.L.), K24 DK064545 (S.K.G.), F32 HL088991 (J.L.), T32 HL076136 (L.S., A.S. and K.N.), and M01 RR01066-25S1. S.K.G. received research funding for this investigator-initiated research project through Bristol Myers Squibb, Inc. Data will be presented at the American Heart Association Scientific Session in November 2009.	None	Provided funding to the study													No	No	Yes
Aspartame	652698	19996940	Increased prevalence of subclinical coronary atherosclerosis detected by coronary computed tomography angiography in HIV-infected men	2010	Aids	Rocha-Filho, J. A.		Bristol Myers Squibb, Inc	The funding was received from Bristol Myers Squibb, Inc., NIH K23 HL092792 (J.L.), K24 DK064545 (S.K.G.), F32 HL088991 (J.L.), T32 HL076136 (L.S., A.S. and K.N.), and M01 RR01066-25S1. S.K.G. received research funding for this investigator-initiated research project through Bristol Myers Squibb, Inc. Data will be presented at the American Heart Association Scientific Session in November 2009.	None	Provided funding to the study													No	No	Yes
Aspartame	652698	19996940	Increased prevalence of subclinical coronary atherosclerosis detected by coronary computed tomography angiography in HIV-infected men	2010	Aids	Nasir, K.		Bristol Myers Squibb, Inc	The funding was received from Bristol Myers Squibb, Inc., NIH K23 HL092792 (J.L.), K24 DK064545 (S.K.G.), F32 HL088991 (J.L.), T32 HL076136 (L.S., A.S. and K.N.), and M01 RR01066-25S1. S.K.G. received research funding for this investigator-initiated research project through Bristol Myers Squibb, Inc. Data will be presented at the American Heart Association Scientific Session in November 2009.	None	Provided funding to the study													No	No	Yes
Aspartame	652698	19996940	Increased prevalence of subclinical coronary atherosclerosis detected by coronary computed tomography angiography in HIV-infected men	2010	Aids	Lo, J.		Bristol Myers Squibb, Inc.	The funding was received from Bristol Myers Squibb, Inc., NIH K23 HL092792 (J.L.), K24 DK064545 (S.K.G.), F32 HL088991 (J.L.), T32 HL076136 (L.S., A.S. and K.N.), and M01 RR01066-25S1. S.K.G. received research funding for this investigator-initiated research project through Bristol Myers Squibb, Inc. Data will be presented at the American Heart Association Scientific Session in November 2009.	None							Received research grant funding							No	No	Yes
Aspartame	652698	19996940	Increased prevalence of subclinical coronary atherosclerosis detected by coronary computed tomography angiography in HIV-infected men	2010	Aids	Lo, J.		Bristol Myers Squibb, Inc	The funding was received from Bristol Myers Squibb, Inc., NIH K23 HL092792 (J.L.), K24 DK064545 (S.K.G.), F32 HL088991 (J.L.), T32 HL076136 (L.S., A.S. and K.N.), and M01 RR01066-25S1. S.K.G. received research funding for this investigator-initiated research project through Bristol Myers Squibb, Inc. Data will be presented at the American Heart Association Scientific Session in November 2009.	None	Provided funding to the study													No	No	Yes
Aspartame	652698	19996940	Increased prevalence of subclinical coronary atherosclerosis detected by coronary computed tomography angiography in HIV-infected men	2010	Aids	Grinspoon, S. K.		Bristol Myers Squibb, Inc.	The funding was received from Bristol Myers Squibb, Inc., NIH K23 HL092792 (J.L.), K24 DK064545 (S.K.G.), F32 HL088991 (J.L.), T32 HL076136 (L.S., A.S. and K.N.), and M01 RR01066-25S1. S.K.G. received research funding for this investigator-initiated research project through Bristol Myers Squibb, Inc. Data will be presented at the American Heart Association Scientific Session in November 2009.	None							Received research grant funding							No	No	Yes
Aspartame	652698	19996940	Increased prevalence of subclinical coronary atherosclerosis detected by coronary computed tomography angiography in HIV-infected men	2010	Aids	Grinspoon, S. K.		Bristol Myers Squibb, Inc	The funding was received from Bristol Myers Squibb, Inc., NIH K23 HL092792 (J.L.), K24 DK064545 (S.K.G.), F32 HL088991 (J.L.), T32 HL076136 (L.S., A.S. and K.N.), and M01 RR01066-25S1. S.K.G. received research funding for this investigator-initiated research project through Bristol Myers Squibb, Inc. Data will be presented at the American Heart Association Scientific Session in November 2009.	None	Provided funding to the study													No	No	Yes
Aspartame	652698	19996940	Increased prevalence of subclinical coronary atherosclerosis detected by coronary computed tomography angiography in HIV-infected men	2010	Aids	Abbara, S.		Bristol Myers Squibb, Inc	The funding was received from Bristol Myers Squibb, Inc., NIH K23 HL092792 (J.L.), K24 DK064545 (S.K.G.), F32 HL088991 (J.L.), T32 HL076136 (L.S., A.S. and K.N.), and M01 RR01066-25S1. S.K.G. received research funding for this investigator-initiated research project through Bristol Myers Squibb, Inc. Data will be presented at the American Heart Association Scientific Session in November 2009.	None	Provided funding to the study													No	No	Yes
Aspartame	508986	18061330	Re: The effect of aspartame metabolites on the suckling rat frontal cortex acetylcholinesterase. An in vitro study.	2008	Food Chem Toxicol	A G Renwick	University of Southampton, UK	International Sweeteners Association (ISA)	Conflict of interest statement: The author is a scientific consultant to The International Sweeteners Association (ISA), Avenue des Gaulois 9, 1040 Brussels, Belgium, which is an organisation of producers and users of intense sweeteners.	Study disclosed at least one conflict of interest relationship									Hired as consultant					No	No	Yes
Aspartame	496277	16985027	Consumption of aspartame-containing beverages and incidence of hematopoietic and brain malignancies	2006	Cancer Epidemiol Biomarkers Prev	Unhee Lim		Information Management Services, Inc	We gratefully acknowledge the contributions of Leslie Carroll, Eric Berger, and Joe Barker at the Information Management Services, Inc. for programming support; Betsy Duane-Potocki -DCEG Communications Coordinator for her most helpful Grant support: Intramural Research Program of the NIH, the National Cancer Institute.	None		Provided funding or expert assistance to the study												Yes	No	No
Aspartame	496277	16985027	Consumption of aspartame-containing beverages and incidence of hematopoietic and brain malignancies	2006	Cancer Epidemiol Biomarkers Prev	Traci Mouw		Information Management Services, Inc	We gratefully acknowledge the contributions of Leslie Carroll, Eric Berger, and Joe Barker at the Information Management Services, Inc. for programming support; Betsy Duane-Potocki -DCEG Communications Coordinator for her most helpful Grant support: Intramural Research Program of the NIH, the National Cancer Institute.	None		Provided funding or expert assistance to the study												Yes	No	No
Aspartame	496277	16985027	Consumption of aspartame-containing beverages and incidence of hematopoietic and brain malignancies	2006	Cancer Epidemiol Biomarkers Prev	Rachael Stolzenberg-Solomon		Information Management Services, Inc	We gratefully acknowledge the contributions of Leslie Carroll, Eric Berger, and Joe Barker at the Information Management Services, Inc. for programming support; Betsy Duane-Potocki -DCEG Communications Coordinator for her most helpful Grant support: Intramural Research Program of the NIH, the National Cancer Institute.	None		Provided funding or expert assistance to the study												Yes	No	No
Aspartame	496277	16985027	Consumption of aspartame-containing beverages and incidence of hematopoietic and brain malignancies	2006	Cancer Epidemiol Biomarkers Prev	Patricia Hartge		Information Management Services, Inc	We gratefully acknowledge the contributions of Leslie Carroll, Eric Berger, and Joe Barker at the Information Management Services, Inc. for programming support; Betsy Duane-Potocki -DCEG Communications Coordinator for her most helpful Grant support: Intramural Research Program of the NIH, the National Cancer Institute.	None		Provided funding or expert assistance to the study												Yes	No	No
Aspartame	496277	16985027	Consumption of aspartame-containing beverages and incidence of hematopoietic and brain malignancies	2006	Cancer Epidemiol Biomarkers Prev	Lindsay M Morton		Information Management Services, Inc	We gratefully acknowledge the contributions of Leslie Carroll, Eric Berger, and Joe Barker at the Information Management Services, Inc. for programming support; Betsy Duane-Potocki -DCEG Communications Coordinator for her most helpful Grant support: Intramural Research Program of the NIH, the National Cancer Institute.	None		Provided funding or expert assistance to the study												Yes	No	No
Aspartame	496277	16985027	Consumption of aspartame-containing beverages and incidence of hematopoietic and brain malignancies	2006	Cancer Epidemiol Biomarkers Prev	David Campbell	Inc	Information Management Services, Inc	We gratefully acknowledge the contributions of Leslie Carroll, Eric Berger, and Joe Barker at the Information Management Services, Inc. for programming support; Betsy Duane-Potocki -DCEG Communications Coordinator for her most helpful Grant support: Intramural Research Program of the NIH, the National Cancer Institute.	None		Provided funding or expert assistance to the study												Yes	No	No
Aspartame	496277	16985027	Consumption of aspartame-containing beverages and incidence of hematopoietic and brain malignancies	2006	Cancer Epidemiol Biomarkers Prev	Arthur Schatzkin		Information Management Services, Inc	We gratefully acknowledge the contributions of Leslie Carroll, Eric Berger, and Joe Barker at the Information Management Services, Inc. for programming support; Betsy Duane-Potocki -DCEG Communications Coordinator for her most helpful Grant support: Intramural Research Program of the NIH, the National Cancer Institute.	None		Provided funding or expert assistance to the study												Yes	No	No
Aspartame	496277	16985027	Consumption of aspartame-containing beverages and incidence of hematopoietic and brain malignancies	2006	Cancer Epidemiol Biomarkers Prev	Amy F Subar	NIH	Information Management Services, Inc	We gratefully acknowledge the contributions of Leslie Carroll, Eric Berger, and Joe Barker at the Information Management Services, Inc. for programming support; Betsy Duane-Potocki -DCEG Communications Coordinator for her most helpful Grant support: Intramural Research Program of the NIH, the National Cancer Institute.	None		Provided funding or expert assistance to the study												Yes	No	No
Aspartame	496277	16985027	Consumption of aspartame-containing beverages and incidence of hematopoietic and brain malignancies	2006	Cancer Epidemiol Biomarkers Prev	Albert R Hollenbeck	AARP	Information Management Services, Inc	We gratefully acknowledge the contributions of Leslie Carroll, Eric Berger, and Joe Barker at the Information Management Services, Inc. for programming support; Betsy Duane-Potocki -DCEG Communications Coordinator for her most helpful Grant support: Intramural Research Program of the NIH, the National Cancer Institute.	None		Provided funding or expert assistance to the study												Yes	No	No
Aspartame	561605	16087988	Effect of sucrose on inflammatory markers in overweight humans	2005	Am J Clin Nutr	Steen Stender		Coca Cola (Nordic and Eurasia Divisions)	Coca Cola (Nordic and Eurasia Divisions) generously provided soft drinks for the study.	None				Provided data or physical materials/equipment to the study										No	No	Yes
Aspartame	561605	16087988	Effect of sucrose on inflammatory markers in overweight humans	2005	Am J Clin Nutr	Lone B Sørensen		Coca Cola (Nordic and Eurasia Divisions)	Coca Cola (Nordic and Eurasia Divisions) generously provided soft drinks for the study.	None				Provided data or physical materials/equipment to the study										No	No	Yes
Aspartame	561605	16087988	Effect of sucrose on inflammatory markers in overweight humans	2005	Am J Clin Nutr	Arne Astrup		Coca Cola (Nordic and Eurasia Divisions)	Coca Cola (Nordic and Eurasia Divisions) generously provided soft drinks for the study.	None				Provided data or physical materials/equipment to the study										No	No	Yes
Aspartame	561605	16087988	Effect of sucrose on inflammatory markers in overweight humans	2005	Am J Clin Nutr	Anne Raben		Coca Cola (Nordic and Eurasia Divisions)	Coca Cola (Nordic and Eurasia Divisions) generously provided soft drinks for the study.	None				Provided data or physical materials/equipment to the study										No	No	Yes
Aspartame	652695	12216995	American Academy of Clinical Toxicology practice guidelines on the treatment of methanol poisoning	2002	J Toxicol Clin Toxicol	J Allister		Orphan Medical Inc	ACKNOWLEDGMENTS: This project was supported by an unrestricted educational grant to the American Academy of Clinical Toxicology by Orphan Medical Inc. An Ad hoc Committee (Chairman: J.A. Vale) appointed by the Board of the American Academy drafted the Guideline and no member of the Ad hoc Committee has, or has had in the past, any financial relationship with Orphan Medical Inc. The Board of the A…	None	Provided funding to the study													No	No	Yes
Aspartame	652695	12216995	American Academy of Clinical Toxicology practice guidelines on the treatment of methanol poisoning	2002	J Toxicol Clin Toxicol	Hannah Cooper		Orphan Medical Inc	ACKNOWLEDGMENTS: This project was supported by an unrestricted educational grant to the American Academy of Clinical Toxicology by Orphan Medical Inc. An Ad hoc Committee (Chairman: J.A. Vale) appointed by the Board of the American Academy drafted the Guideline and no member of the Ad hoc Committee has, or has had in the past, any financial relationship with Orphan Medical Inc. The Board of the A…	None	Provided funding to the study													No	No	Yes
Aspartame	652695	12216995	American Academy of Clinical Toxicology practice guidelines on the treatment of methanol poisoning	2002	J Toxicol Clin Toxicol	G Randall Bond		Orphan Medical Inc	ACKNOWLEDGMENTS: This project was supported by an unrestricted educational grant to the American Academy of Clinical Toxicology by Orphan Medical Inc. An Ad hoc Committee (Chairman: J.A. Vale) appointed by the Board of the American Academy drafted the Guideline and no member of the Ad hoc Committee has, or has had in the past, any financial relationship with Orphan Medical Inc. The Board of the A…	None	Provided funding to the study													No	No	Yes
Aspartame	652695	12216995	American Academy of Clinical Toxicology practice guidelines on the treatment of methanol poisoning	2002	J Toxicol Clin Toxicol	Edward P Krenzelok		Orphan Medical Inc	ACKNOWLEDGMENTS: This project was supported by an unrestricted educational grant to the American Academy of Clinical Toxicology by Orphan Medical Inc. An Ad hoc Committee (Chairman: J.A. Vale) appointed by the Board of the American Academy drafted the Guideline and no member of the Ad hoc Committee has, or has had in the past, any financial relationship with Orphan Medical Inc. The Board of the A…	None	Provided funding to the study													No	No	Yes
Aspartame	652695	12216995	American Academy of Clinical Toxicology practice guidelines on the treatment of methanol poisoning	2002	J Toxicol Clin Toxicol	Donald G Barceloux		Orphan Medical Inc	ACKNOWLEDGMENTS: This project was supported by an unrestricted educational grant to the American Academy of Clinical Toxicology by Orphan Medical Inc. An Ad hoc Committee (Chairman: J.A. Vale) appointed by the Board of the American Academy drafted the Guideline and no member of the Ad hoc Committee has, or has had in the past, any financial relationship with Orphan Medical Inc. The Board of the A…	None	Provided funding to the study													No	No	Yes
Aspartame	559655		Gustatory responses of pigs to various natural and artificial compounds known to be sweet in man	2000	Food Chemistry	M Wanner	University of ZuÈrich, Switzerland	NutraSweet Company	The present research was supported by the NutraSweet Company and is a contribution to the EU-project: `The Mechanistic Understanding of the Sweetness Response' AIR3-CT94-2107) and was ®nancially supported from the `Bundesamt fuÈ r Bildung und Wissenschaft' (BBW Nr.	Study disclosed at least one conflict of interest relationship	Provided funding to the study													No	No	Yes
Aspartame	559655		Gustatory responses of pigs to various natural and artificial compounds known to be sweet in man	2000	Food Chemistry	J M Tinti	UniversiteÂ Claude Bernard, France	NutraSweet Company	The present research was supported by the NutraSweet Company and is a contribution to the EU-project: `The Mechanistic Understanding of the Sweetness Response' AIR3-CT94-2107) and was ®nancially supported from the `Bundesamt fuÈ r Bildung und Wissenschaft' (BBW Nr.	Study disclosed at least one conflict of interest relationship	Provided funding to the study													No	No	Yes
Aspartame	559655		Gustatory responses of pigs to various natural and artificial compounds known to be sweet in man	2000	Food Chemistry	D Glaser	University of ZuÈrich-Irchel, Switzerland	NutraSweet Company	The present research was supported by the NutraSweet Company and is a contribution to the EU-project: `The Mechanistic Understanding of the Sweetness Response' AIR3-CT94-2107) and was ®nancially supported from the `Bundesamt fuÈ r Bildung und Wissenschaft' (BBW Nr.	Study disclosed at least one conflict of interest relationship	Provided funding to the study													No	No	Yes
Aspartame	559655		Gustatory responses of pigs to various natural and artificial compounds known to be sweet in man	2000	Food Chemistry	C Nofre	UniversiteÂ Claude Bernard, France	NutraSweet Company	The present research was supported by the NutraSweet Company and is a contribution to the EU-project: `The Mechanistic Understanding of the Sweetness Response' AIR3-CT94-2107) and was ®nancially supported from the `Bundesamt fuÈ r Bildung und Wissenschaft' (BBW Nr.	Study disclosed at least one conflict of interest relationship	Provided funding to the study													No	No	Yes
Aspartame	508826	9714421	Formaldehyde derived from dietary aspartame binds to tissue components in vivo	1998	Life Sci	X Remesar		Bosch & Gimpera Foundation	Acknowledgements: This research was carried out within a general study of artificial sweeteners' toxicity supported through the Bosch & Gimpera Foundation, Barcelona.	None	Provided funding to the study													No	No	Yes
Aspartame	508826	9714421	Formaldehyde derived from dietary aspartame binds to tissue components in vivo	1998	Life Sci	R Pardo		Bosch & Gimpera Foundation	Acknowledgements: This research was carried out within a general study of artificial sweeteners' toxicity supported through the Bosch & Gimpera Foundation, Barcelona.	None	Provided funding to the study													No	No	Yes
Aspartame	508826	9714421	Formaldehyde derived from dietary aspartame binds to tissue components in vivo	1998	Life Sci	M Alemany		Bosch & Gimpera Foundation	Acknowledgements: This research was carried out within a general study of artificial sweeteners' toxicity supported through the Bosch & Gimpera Foundation, Barcelona.	None	Provided funding to the study													No	No	Yes
Aspartame	508826	9714421	Formaldehyde derived from dietary aspartame binds to tissue components in vivo	1998	Life Sci	J A Fernandez-Lopez		Bosch & Gimpera Foundation	Acknowledgements: This research was carried out within a general study of artificial sweeteners' toxicity supported through the Bosch & Gimpera Foundation, Barcelona.	None	Provided funding to the study													No	No	Yes
Aspartame	508826	9714421	Formaldehyde derived from dietary aspartame binds to tissue components in vivo	1998	Life Sci	J Virgili		Bosch & Gimpera Foundation	Acknowledgements: This research was carried out within a general study of artificial sweeteners' toxicity supported through the Bosch & Gimpera Foundation, Barcelona.	None	Provided funding to the study													No	No	Yes
Aspartame	508826	9714421	Formaldehyde derived from dietary aspartame binds to tissue components in vivo	1998	Life Sci	I Rafecas		Bosch & Gimpera Foundation	Acknowledgements: This research was carried out within a general study of artificial sweeteners' toxicity supported through the Bosch & Gimpera Foundation, Barcelona.	None	Provided funding to the study													No	No	Yes
Aspartame	508826	9714421	Formaldehyde derived from dietary aspartame binds to tissue components in vivo	1998	Life Sci	C Troche		Bosch & Gimpera Foundation	Acknowledgements: This research was carried out within a general study of artificial sweeteners' toxicity supported through the Bosch & Gimpera Foundation, Barcelona.	None	Provided funding to the study													No	No	Yes
Aspartame	508998	9384524	Effect of L-aspartyl-L-phenylalanine methyl ester on leukotriene biosynthesis in macrophage cells	1997	Prostaglandins Leukot Essent Fatty Acids	R J Bruch	Texas Woman's University, USA	Robert A. Welch Foundation	ACKNOWLEDGEMENT: This research was supported by a grant to the Department of Chemistry and Physics from the Robert A. Welch Foundation.	None	Provided funding to the study													No	No	Yes
Aspartame	508998	9384524	Effect of L-aspartyl-L-phenylalanine methyl ester on leukotriene biosynthesis in macrophage cells	1997	Prostaglandins Leukot Essent Fatty Acids	J E Hardcastle	Texas Woman's University, USA	Robert A. Welch Foundation	ACKNOWLEDGEMENT: This research was supported by a grant to the Department of Chemistry and Physics from the Robert A. Welch Foundation.	None	Provided funding to the study													No	No	Yes
Aspartame	510098	9108577	Conditioned insulin and blood sugar responses in humans in relation to binge eating	1997	Physiol Behav	Joost Overduin	University of Maastricht, The Netherlands	Quest International, Naarden	ACKNOWLEDGEMENTS: The authors gratefully acknowledge Annie Raven for assistance in carrying out the present experiment, Dr. Paul Menheere for biotechnical advice, Ton Teerling ( Quest International, Naarden ) for supplying us with the benzaldehyde and maltol flavors, and the Hol-land Sweetener Company ( Maastricht ) for providing us with aspartame.	None				Provided data or physical materials/equipment to the study										No	No	Yes
Aspartame	510098	9108577	Conditioned insulin and blood sugar responses in humans in relation to binge eating	1997	Physiol Behav	Joost Overduin	University of Maastricht, The Netherlands	Holland Sweetener Company ( Maastricht )	ACKNOWLEDGEMENTS: The authors gratefully acknowledge Annie Raven for assistance in carrying out the present experiment, Dr. Paul Menheere for biotechnical advice, Ton Teerling ( Quest International, Naarden ) for supplying us with the benzaldehyde and maltol flavors, and the Hol-land Sweetener Company ( Maastricht ) for providing us with aspartame. Dr. Barry Dworkin ( Penn State University ) is a…	None				Provided data or physical materials/equipment to the study										No	No	Yes
Aspartame	510098	9108577	Conditioned insulin and blood sugar responses in humans in relation to binge eating	1997	Physiol Behav	Anita Jansen	University of Maastricht, The Netherlands	Quest International, Naarden	ACKNOWLEDGEMENTS: The authors gratefully acknowledge Annie Raven for assistance in carrying out the present experiment, Dr. Paul Menheere for biotechnical advice, Ton Teerling ( Quest International, Naarden ) for supplying us with the benzaldehyde and maltol flavors, and the Hol-land Sweetener Company ( Maastricht ) for providing us with aspartame.	None				Provided data or physical materials/equipment to the study										No	No	Yes
Aspartame	510098	9108577	Conditioned insulin and blood sugar responses in humans in relation to binge eating	1997	Physiol Behav	Anita Jansen	University of Maastricht, The Netherlands	Holland Sweetener Company ( Maastricht )	ACKNOWLEDGEMENTS: The authors gratefully acknowledge Annie Raven for assistance in carrying out the present experiment, Dr. Paul Menheere for biotechnical advice, Ton Teerling ( Quest International, Naarden ) for supplying us with the benzaldehyde and maltol flavors, and the Hol-land Sweetener Company ( Maastricht ) for providing us with aspartame. Dr. Barry Dworkin ( Penn State University ) is a…	None				Provided data or physical materials/equipment to the study										No	No	Yes
Aspartame	509540	7652029	Sweet taste: effect on cephalic phase insulin release in men	1995	Physiol Behav	Teff, K. L.		Monell Chemical Senses Center	This investigation was supported in part by the Public Health Services Research Grant MOI-RR00tM0 from the National Institutes of Health, as well as by NIH Grant DK-19525 and the Monell Chemical Senses Center.	None	Provided funding to the study													No	No	Yes
Aspartame	509540	7652029	Sweet taste: effect on cephalic phase insulin release in men	1995	Physiol Behav	Teff, K. L.		PMC Inc	We would also like to thank the Nutrasweet Co. as well as PMC Inc. for their donations of aspartame and saccharin, respectively.	None				Provided data or physical materials/equipment to the study										No	No	Yes
Aspartame	509540	7652029	Sweet taste: effect on cephalic phase insulin release in men	1995	Physiol Behav	Teff, K. L.		Nutrasweet Co	We would also like to thank the Nutrasweet Co. as well as PMC Inc. for their donations of aspartame and saccharin, respectively.	None				Provided data or physical materials/equipment to the study										No	No	Yes
Aspartame	509540	7652029	Sweet taste: effect on cephalic phase insulin release in men	1995	Physiol Behav	Engelman, K.		Monell Chemical Senses Center	This investigation was supported in part by the Public Health Services Research Grant MOI-RR00tM0 from the National Institutes of Health, as well as by NIH Grant DK-19525 and the Monell Chemical Senses Center.	None	Provided funding to the study													No	No	Yes
Aspartame	509540	7652029	Sweet taste: effect on cephalic phase insulin release in men	1995	Physiol Behav	Engelman, K.		PMC Inc	We would also like to thank the Nutrasweet Co. as well as PMC Inc. for their donations of aspartame and saccharin, respectively.	None				Provided data or physical materials/equipment to the study										No	No	Yes
Aspartame	509540	7652029	Sweet taste: effect on cephalic phase insulin release in men	1995	Physiol Behav	Engelman, K.		Nutrasweet Co	We would also like to thank the Nutrasweet Co. as well as PMC Inc. for their donations of aspartame and saccharin, respectively.	None				Provided data or physical materials/equipment to the study										No	No	Yes
Aspartame	509540	7652029	Sweet taste: effect on cephalic phase insulin release in men	1995	Physiol Behav	Devine, J.		Monell Chemical Senses Center	This investigation was supported in part by the Public Health Services Research Grant MOI-RR00tM0 from the National Institutes of Health, as well as by NIH Grant DK-19525 and the Monell Chemical Senses Center.	None	Provided funding to the study													No	No	Yes
Aspartame	509540	7652029	Sweet taste: effect on cephalic phase insulin release in men	1995	Physiol Behav	Devine, J.		PMC Inc	We would also like to thank the Nutrasweet Co. as well as PMC Inc. for their donations of aspartame and saccharin, respectively.	None				Provided data or physical materials/equipment to the study										No	No	Yes
Aspartame	509540	7652029	Sweet taste: effect on cephalic phase insulin release in men	1995	Physiol Behav	Devine, J.		Nutrasweet Co	We would also like to thank the Nutrasweet Co. as well as PMC Inc. for their donations of aspartame and saccharin, respectively.	None				Provided data or physical materials/equipment to the study										No	No	Yes
Aspartame	509873	7611687	Aspartame does not affect aminergic and glutamatergic receptor kinetics in rat brain	1995	Ann N Y Acad Sci	Reilly, M. A.		NutraSweet Company	This research was supported in part by the NutraSweet Company.	Study disclosed at least one conflict of interest relationship	Provided funding to the study						Received research grant funding							No	No	Yes
Aspartame	509873	7611687	Aspartame does not affect aminergic and glutamatergic receptor kinetics in rat brain	1995	Ann N Y Acad Sci	Lajtha, A.		NutraSweet Company	This research was supported in part by the NutraSweet Company.	Study disclosed at least one conflict of interest relationship	Provided funding to the study						Received research grant funding							No	No	Yes
Aspartame	509442	8480740	Biochemical and clinical effects of aspartame in patients with chronic, stable alcoholic liver disease	1993	Am J Gastroenterol	Weesner, R.		NutraSweet Company	This study was funded by The NutraSweet Company.	Study disclosed at least one conflict of interest relationship	Provided funding to the study													No	No	Yes
Aspartame	509442	8480740	Biochemical and clinical effects of aspartame in patients with chronic, stable alcoholic liver disease	1993	Am J Gastroenterol	Rouster, S. D.		NutraSweet Company	This study was funded by The NutraSweet Company.	Study disclosed at least one conflict of interest relationship	Provided funding to the study													No	No	Yes
Aspartame	509442	8480740	Biochemical and clinical effects of aspartame in patients with chronic, stable alcoholic liver disease	1993	Am J Gastroenterol	Mendenhall, C. L.		NutraSweet Company	This study was funded by The NutraSweet Company.	Study disclosed at least one conflict of interest relationship	Provided funding to the study													No	No	Yes
Aspartame	509442	8480740	Biochemical and clinical effects of aspartame in patients with chronic, stable alcoholic liver disease	1993	Am J Gastroenterol	Marshall, L.		NutraSweet Company	This study was funded by The NutraSweet Company.	Study disclosed at least one conflict of interest relationship	Provided funding to the study													No	No	Yes
Aspartame	509442	8480740	Biochemical and clinical effects of aspartame in patients with chronic, stable alcoholic liver disease	1993	Am J Gastroenterol	Hertelendy, Z. I.		NutraSweet Company	This study was funded by The NutraSweet Company.	Study disclosed at least one conflict of interest relationship	Provided funding to the study													No	No	Yes
Aspartame	509682	8451310	Consuming aspartame with and without taste: differential effects on appetite and food intake of young adult males	1993	Physiol Behav	Richard M Black	University of Toronto, Canada	International Life Sciences Institute, Nutrition Foundation, Washington, DC	ACKNOWLEDGEMENTS: This research was supported by the International Life Sciences Institute, Nutrition Foundation, Washington, DC, and by a Postdoctoral Fellowship to R.M.B. from the National Institute of Nutrition, Canada.	Study disclosed at least one conflict of interest relationship	Provided funding to the study													No	No	Yes
Aspartame	509682	8451310	Consuming aspartame with and without taste: differential effects on appetite and food intake of young adult males	1993	Physiol Behav	Lawrence A Leiter	University of Toronto, Canada	International Life Sciences Institute, Nutrition Foundation, Washington, DC	ACKNOWLEDGEMENTS: This research was supported by the International Life Sciences Institute, Nutrition Foundation, Washington, DC, and by a Postdoctoral Fellowship to R.M.B. from the National Institute of Nutrition, Canada.	Study disclosed at least one conflict of interest relationship	Provided funding to the study													No	No	Yes
Aspartame	509682	8451310	Consuming aspartame with and without taste: differential effects on appetite and food intake of young adult males	1993	Physiol Behav	G Harvey Anderson	University of Toronto, Canada	International Life Sciences Institute, Nutrition Foundation, Washington, DC	ACKNOWLEDGEMENTS: This research was supported by the International Life Sciences Institute, Nutrition Foundation, Washington, DC, and by a Postdoctoral Fellowship to R.M.B. from the National Institute of Nutrition, Canada.	Study disclosed at least one conflict of interest relationship	Provided funding to the study													No	No	Yes
Aspartame	509773	2013676	A combined single-blind, double-blind, placebo-controlled study to determine the reproducibility of hypersensitivity reactions to aspartame	1991	J Allergy Clin Immunol	Margarita M Garriga		International Life Sciences Institute-Nutrition Foundation	*Recipient of a Fellowship Award from the International Life Sciences Institute-Nutrition Foundation.	None													Received academic award, scholarship, or appointment	No	No	Yes
Aspartame	508963	1961131	Intestinal absorption of aspartame decomposition products in adult rats	1991	Metabolism	Yi-Ning Li		International Life Sciences Institute-Nutrition Foundation	The Unifiersity of Supported in part by a grant-in-aid from the International Life Sciences Institute-Nutrition Foundation.	Study disclosed at least one conflict of interest relationship	Provided funding to the study													No	No	Yes
Aspartame	508963	1961131	Intestinal absorption of aspartame decomposition products in adult rats	1991	Metabolism	William E Lipton		International Life Sciences Institute-Nutrition Foundation	The Unifiersity of Supported in part by a grant-in-aid from the International Life Sciences Institute-Nutrition Foundation.	Study disclosed at least one conflict of interest relationship	Provided funding to the study													No	No	Yes
Aspartame	508963	1961131	Intestinal absorption of aspartame decomposition products in adult rats	1991	Metabolism	M Kabir Younoszai		International Life Sciences Institute-Nutrition Foundation	The Unifiersity of Supported in part by a grant-in-aid from the International Life Sciences Institute-Nutrition Foundation.	Study disclosed at least one conflict of interest relationship	Provided funding to the study													No	No	Yes
Aspartame	508963	1961131	Intestinal absorption of aspartame decomposition products in adult rats	1991	Metabolism	Lewis D Stegink		International Life Sciences Institute-Nutrition Foundation	The Unifiersity of Supported in part by a grant-in-aid from the International Life Sciences Institute-Nutrition Foundation.	Study disclosed at least one conflict of interest relationship	Provided funding to the study													No	No	Yes
Aspartame	509023	1946186	Effect of aspartame and protein, administered in phenylalanine-equivalent doses, on plasma neutral amino acids, aspartate, insulin and glucose in man	1991	Pharmacol Toxicol	Sveod E Meller	St. Hans Hospital, Denmark	Novo Nordisk Ltd	Novo Nordisk Ltd., Copenhagen, donated the RIA kit for the insulin analyses, and the aspartame was supplied by the NutraSweet Company, Deerfield, Illinois.	None				Provided data or physical materials/equipment to the study										No	No	Yes
Aspartame	509023	1946186	Effect of aspartame and protein, administered in phenylalanine-equivalent doses, on plasma neutral amino acids, aspartate, insulin and glucose in man	1991	Pharmacol Toxicol	Sveod E Meller	St. Hans Hospital, Denmark	NutraSweet Company	Novo Nordisk Ltd., Copenhagen, donated the RIA kit for the insulin analyses, and the aspartame was supplied by the NutraSweet Company, Deerfield, Illinois.	None				Provided data or physical materials/equipment to the study										No	No	Yes
Aspartame	509794	1881987	Soft drinks with aspartame: effect on subjective hunger, food selection, and food intake of young adult males	1991	Physiol Behav	Richard M Black		International Life Sciences Institute-Nutrition Foundation	ACKNOWLEDGEMENTS: This research was supported by the International Life Sciences Institute-Nutrition Foundation, Washington, DC.	Study disclosed at least one conflict of interest relationship	Provided funding to the study													No	No	Yes
Aspartame	509794	1881987	Soft drinks with aspartame: effect on subjective hunger, food selection, and food intake of young adult males	1991	Physiol Behav	Phyllis Tanaka		International Life Sciences Institute-Nutrition Foundation	ACKNOWLEDGEMENTS: This research was supported by the International Life Sciences Institute-Nutrition Foundation, Washington, DC.	Study disclosed at least one conflict of interest relationship	Provided funding to the study													No	No	Yes
Aspartame	509794	1881987	Soft drinks with aspartame: effect on subjective hunger, food selection, and food intake of young adult males	1991	Physiol Behav	Lawrence A Leiter		International Life Sciences Institute-Nutrition Foundation	ACKNOWLEDGEMENTS: This research was supported by the International Life Sciences Institute-Nutrition Foundation, Washington, DC.	Study disclosed at least one conflict of interest relationship	Provided funding to the study													No	No	Yes
Aspartame	509794	1881987	Soft drinks with aspartame: effect on subjective hunger, food selection, and food intake of young adult males	1991	Physiol Behav	G Harvey		International Life Sciences Institute-Nutrition Foundation	ACKNOWLEDGEMENTS: This research was supported by the International Life Sciences Institute-Nutrition Foundation, Washington, DC.	Study disclosed at least one conflict of interest relationship	Provided funding to the study													No	No	Yes
Aspartame	508884	1865825	Metabolism of aspartame and its L-phenylalanine methyl ester decomposition product by the porcine gut	1991	Metabolism	Stephen L Burgert		International Life Sciences Institute-Nutrition Foundation	Supported in part by a grant-in-aid from the International Life Sciences Institute-Nutrition Foundation,:	Study disclosed at least one conflict of interest relationship	Provided funding to the study													No	No	Yes
Aspartame	508884	1865825	Metabolism of aspartame and its L-phenylalanine methyl ester decomposition product by the porcine gut	1991	Metabolism	Phd		International Life Sciences Institute-Nutrition Foundation	Supported in part by a grant-in-aid from the International Life Sciences Institute-Nutrition Foundation,:	Study disclosed at least one conflict of interest relationship	Provided funding to the study													No	No	Yes
Aspartame	508884	1865825	Metabolism of aspartame and its L-phenylalanine methyl ester decomposition product by the porcine gut	1991	Metabolism	Lewis D Stegink		International Life Sciences Institute-Nutrition Foundation	Supported in part by a grant-in-aid from the International Life Sciences Institute-Nutrition Foundation,:	Study disclosed at least one conflict of interest relationship	Provided funding to the study													No	No	Yes
Aspartame	508884	1865825	Metabolism of aspartame and its L-phenylalanine methyl ester decomposition product by the porcine gut	1991	Metabolism	Hisanao Takeuchi		International Life Sciences Institute-Nutrition Foundation	Supported in part by a grant-in-aid from the International Life Sciences Institute-Nutrition Foundation,:	Study disclosed at least one conflict of interest relationship	Provided funding to the study													No	No	Yes
Aspartame	508884	1865825	Metabolism of aspartame and its L-phenylalanine methyl ester decomposition product by the porcine gut	1991	Metabolism	Harold P Schedl		International Life Sciences Institute-Nutrition Foundation	Supported in part by a grant-in-aid from the International Life Sciences Institute-Nutrition Foundation,:	Study disclosed at least one conflict of interest relationship	Provided funding to the study													No	No	Yes
Aspartame	508884	1865825	Metabolism of aspartame and its L-phenylalanine methyl ester decomposition product by the porcine gut	1991	Metabolism	Dean W Andersen		International Life Sciences Institute-Nutrition Foundation	Supported in part by a grant-in-aid from the International Life Sciences Institute-Nutrition Foundation,:	Study disclosed at least one conflict of interest relationship	Provided funding to the study													No	No	Yes
Aspartame	509872	1771173	Aspartame and sucrose produce a similar increase in the plasma phenylalanine to large neutral amino acid ratio in healthy subjects	1991	Pharmacology	W Wayne Stargel		The NutraSweet Company	Acknowledgements: We wish to thank Dr. Lewis D. Stegink, Univer sity of Iowa, Iowa City, Iowa, for the amino acid anal yses and Dr. Dennis Haack, Statistical Consultants. Inc., Lexington, Ky. for the statistical analyses. 1 Supported by a grant from The NutraSweet Com pany, Deerfield, 111.	Study disclosed at least one conflict of interest relationship	Provided funding to the study													No	No	Yes
Aspartame	509872	1771173	Aspartame and sucrose produce a similar increase in the plasma phenylalanine to large neutral amino acid ratio in healthy subjects	1991	Pharmacology	W Wayne Stargel		Statistical Consultants. Inc.	Acknowledgements: We wish to thank Dr. Lewis D. Stegink, Univer sity of Iowa, Iowa City, Iowa, for the amino acid anal yses and Dr. Dennis Haack, Statistical Consultants. Inc., Lexington, Ky. for the statistical analyses. 1 Supported by a grant from The NutraSweet Com pany, Deerfield, 111.	Study disclosed at least one conflict of interest relationship					Participated in conducting the study									No	No	Yes
Aspartame	509872	1771173	Aspartame and sucrose produce a similar increase in the plasma phenylalanine to large neutral amino acid ratio in healthy subjects	1991	Pharmacology	Thomas S Burns		The NutraSweet Company	Acknowledgements: We wish to thank Dr. Lewis D. Stegink, Univer sity of Iowa, Iowa City, Iowa, for the amino acid anal yses and Dr. Dennis Haack, Statistical Consultants. Inc., Lexington, Ky. for the statistical analyses. 1 Supported by a grant from The NutraSweet Com pany, Deerfield, 111.	Study disclosed at least one conflict of interest relationship	Provided funding to the study													No	No	Yes
Aspartame	509872	1771173	Aspartame and sucrose produce a similar increase in the plasma phenylalanine to large neutral amino acid ratio in healthy subjects	1991	Pharmacology	Thomas S Burns		Statistical Consultants. Inc.	Acknowledgements: We wish to thank Dr. Lewis D. Stegink, Univer sity of Iowa, Iowa City, Iowa, for the amino acid anal yses and Dr. Dennis Haack, Statistical Consultants. Inc., Lexington, Ky. for the statistical analyses. 1 Supported by a grant from The NutraSweet Com pany, Deerfield, 111.	Study disclosed at least one conflict of interest relationship					Participated in conducting the study									No	No	Yes
Aspartame	509872	1771173	Aspartame and sucrose produce a similar increase in the plasma phenylalanine to large neutral amino acid ratio in healthy subjects	1991	Pharmacology	Frank N Kotsonis		The NutraSweet Company	Acknowledgements: We wish to thank Dr. Lewis D. Stegink, Univer sity of Iowa, Iowa City, Iowa, for the amino acid anal yses and Dr. Dennis Haack, Statistical Consultants. Inc., Lexington, Ky. for the statistical analyses. 1 Supported by a grant from The NutraSweet Com pany, Deerfield, 111.	Study disclosed at least one conflict of interest relationship	Provided funding to the study													No	No	Yes
Aspartame	509872	1771173	Aspartame and sucrose produce a similar increase in the plasma phenylalanine to large neutral amino acid ratio in healthy subjects	1991	Pharmacology	Frank N Kotsonis		Statistical Consultants. Inc.	Acknowledgements: We wish to thank Dr. Lewis D. Stegink, Univer sity of Iowa, Iowa City, Iowa, for the amino acid anal yses and Dr. Dennis Haack, Statistical Consultants. Inc., Lexington, Ky. for the statistical analyses. 1 Supported by a grant from The NutraSweet Com pany, Deerfield, 111.	Study disclosed at least one conflict of interest relationship					Participated in conducting the study									No	No	Yes
Aspartame	509872	1771173	Aspartame and sucrose produce a similar increase in the plasma phenylalanine to large neutral amino acid ratio in healthy subjects	1991	Pharmacology	Christian Tschanz		The NutraSweet Company	Acknowledgements: We wish to thank Dr. Lewis D. Stegink, Univer sity of Iowa, Iowa City, Iowa, for the amino acid anal yses and Dr. Dennis Haack, Statistical Consultants. Inc., Lexington, Ky. for the statistical analyses. 1 Supported by a grant from The NutraSweet Com pany, Deerfield, 111.	Study disclosed at least one conflict of interest relationship	Provided funding to the study													No	No	Yes
Aspartame	509872	1771173	Aspartame and sucrose produce a similar increase in the plasma phenylalanine to large neutral amino acid ratio in healthy subjects	1991	Pharmacology	Christian Tschanz		Statistical Consultants. Inc.	Acknowledgements: We wish to thank Dr. Lewis D. Stegink, Univer sity of Iowa, Iowa City, Iowa, for the amino acid anal yses and Dr. Dennis Haack, Statistical Consultants. Inc., Lexington, Ky. for the statistical analyses. 1 Supported by a grant from The NutraSweet Com pany, Deerfield, 111.	Study disclosed at least one conflict of interest relationship					Participated in conducting the study									No	No	Yes
Aspartame	509872	1771173	Aspartame and sucrose produce a similar increase in the plasma phenylalanine to large neutral amino acid ratio in healthy subjects	1991	Pharmacology	Aryeh Hurwitz		The NutraSweet Company	Acknowledgements: We wish to thank Dr. Lewis D. Stegink, Univer sity of Iowa, Iowa City, Iowa, for the amino acid anal yses and Dr. Dennis Haack, Statistical Consultants. Inc., Lexington, Ky. for the statistical analyses. 1 Supported by a grant from The NutraSweet Com pany, Deerfield, 111.	Study disclosed at least one conflict of interest relationship	Provided funding to the study													No	No	Yes
Aspartame	509872	1771173	Aspartame and sucrose produce a similar increase in the plasma phenylalanine to large neutral amino acid ratio in healthy subjects	1991	Pharmacology	Aryeh Hurwitz		Statistical Consultants. Inc.	Acknowledgements: We wish to thank Dr. Lewis D. Stegink, Univer sity of Iowa, Iowa City, Iowa, for the amino acid anal yses and Dr. Dennis Haack, Statistical Consultants. Inc., Lexington, Ky. for the statistical analyses. 1 Supported by a grant from The NutraSweet Com pany, Deerfield, 111.	Study disclosed at least one conflict of interest relationship					Participated in conducting the study									No	No	Yes
Aspartame	508935	1648476	Amino acids, monoamines and audiogenic seizures in genetically epilepsy-prone rats: effects of aspartame	1991	Epilepsy Res	Mishra, P. K.		NutraSweet Company	ACKNOWLEDGEMENTS This work was supported, in part, by a grant from the NutraSweet Company.	Study disclosed at least one conflict of interest relationship	Provided funding to the study													No	No	Yes
Aspartame	508935	1648476	Amino acids, monoamines and audiogenic seizures in genetically epilepsy-prone rats: effects of aspartame	1991	Epilepsy Res	Lasley, S. M.		NutraSweet Company	ACKNOWLEDGEMENTS This work was supported, in part, by a grant from the NutraSweet Company.	Study disclosed at least one conflict of interest relationship	Provided funding to the study													No	No	Yes
Aspartame	508935	1648476	Amino acids, monoamines and audiogenic seizures in genetically epilepsy-prone rats: effects of aspartame	1991	Epilepsy Res	Jobe, P. C.		NutraSweet Company	ACKNOWLEDGEMENTS This work was supported, in part, by a grant from the NutraSweet Company.	Study disclosed at least one conflict of interest relationship	Provided funding to the study													No	No	Yes
Aspartame	508935	1648476	Amino acids, monoamines and audiogenic seizures in genetically epilepsy-prone rats: effects of aspartame	1991	Epilepsy Res	Dailey, J. W.		NutraSweet Company	ACKNOWLEDGEMENTS This work was supported, in part, by a grant from the NutraSweet Company.	Study disclosed at least one conflict of interest relationship	Provided funding to the study													No	No	Yes
Aspartame	508935	1648476	Amino acids, monoamines and audiogenic seizures in genetically epilepsy-prone rats: effects of aspartame	1991	Epilepsy Res	Burger, R. L.		NutraSweet Company	ACKNOWLEDGEMENTS This work was supported, in part, by a grant from the NutraSweet Company.	Study disclosed at least one conflict of interest relationship	Provided funding to the study													No	No	Yes
Aspartame	508935	1648476	Amino acids, monoamines and audiogenic seizures in genetically epilepsy-prone rats: effects of aspartame	1991	Epilepsy Res	Bettendorf, A. F.		NutraSweet Company	ACKNOWLEDGEMENTS This work was supported, in part, by a grant from the NutraSweet Company.	Study disclosed at least one conflict of interest relationship	Provided funding to the study													No	No	Yes
Aspartame	509297	2395908	Effects of aspartame and sucrose on hunger and energy intake in humans	1990	Physiol Behav	Mattes, R.		Ralston-Purina Company	The breakfast cereal was graciously donated by the Ralston-Purina Company and the milk and juice were generously supplied by WaWa Dairies.	None				Provided data or physical materials/equipment to the study				Received in-kind research support						No	No	Yes
Aspartame	509297	2395908	Effects of aspartame and sucrose on hunger and energy intake in humans	1990	Physiol Behav	Mattes, R.		WaWa Dairies	The breakfast cereal was graciously donated by the Ralston-Purina Company and the milk and juice were generously supplied by WaWa Dairies.	None				Provided data or physical materials/equipment to the study				Received in-kind research support						No	No	Yes
Aspartame	509121	2236270	Effects of drinks sweetened with sucrose or aspartame on hunger, thirst and food intake in men	1990	Physiol Behav	Rolls, B. J.		NutraSweet Company	ACKNOWLEDGEMENTS Work was supported by NIDDK grant DK39177 to B.J.R. We thank the NutraSweet Company for supplying the aspartame.	None				Provided data or physical materials/equipment to the study										No	No	Yes
Aspartame	509121	2236270	Effects of drinks sweetened with sucrose or aspartame on hunger, thirst and food intake in men	1990	Physiol Behav	Kim, S.		NutraSweet Company	ACKNOWLEDGEMENTS Work was supported by NIDDK grant DK39177 to B.J.R. We thank the NutraSweet Company for supplying the aspartame.	None				Provided data or physical materials/equipment to the study										No	No	Yes
Aspartame	509121	2236270	Effects of drinks sweetened with sucrose or aspartame on hunger, thirst and food intake in men	1990	Physiol Behav	Fedoroff, I. C.		NutraSweet Company	ACKNOWLEDGEMENTS Work was supported by NIDDK grant DK39177 to B.J.R. We thank the NutraSweet Company for supplying the aspartame.	None				Provided data or physical materials/equipment to the study										No	No	Yes
Aspartame	508974	2233283	Bioavailability of phenylalanine and aspartate from aspartame (20 mg/kg) in capsules and solution	1990	Metabolism	W Wayne Stargel		Statistical Consultants, Inc. Lexington, KY	ACKNOWLEDGMENT: We wish to thank Dr David K. Rassin, The University of Texas Medical Branch at Galveston, TX, for the amino acid analyses and Dr Dennis Haack, Statistical Consultants, Inc. Lexington, KY, for the statistical analyses.	None					Participated in conducting the study									No	No	Yes
Aspartame	508974	2233283	Bioavailability of phenylalanine and aspartate from aspartame (20 mg/kg) in capsules and solution	1990	Metabolism	Thomas S Burns		Statistical Consultants, Inc. Lexington, KY	ACKNOWLEDGMENT: We wish to thank Dr David K. Rassin, The University of Texas Medical Branch at Galveston, TX, for the amino acid analyses and Dr Dennis Haack, Statistical Consultants, Inc. Lexington, KY, for the statistical analyses.	None					Participated in conducting the study									No	No	Yes
Aspartame	508974	2233283	Bioavailability of phenylalanine and aspartate from aspartame (20 mg/kg) in capsules and solution	1990	Metabolism	Aryeh Hurwitz		Statistical Consultants, Inc. Lexington, KY	ACKNOWLEDGMENT: We wish to thank Dr David K. Rassin, The University of Texas Medical Branch at Galveston, TX, for the amino acid analyses and Dr Dennis Haack, Statistical Consultants, Inc. Lexington, KY, for the statistical analyses.	None					Participated in conducting the study									No	No	Yes
Aspartame	509155	2215254	Repeated ingestion of aspartame-sweetened beverages: further observations in individuals heterozygous for phenylketonuria	1990	Metabolism	Wilma L Krause	The University of Iowa College of Medicine	NutraSweet Company	Supported in part by a grant-in-aid from The NutraSweet Company, DeerJeld.	Study disclosed at least one conflict of interest relationship	Provided funding to the study													No	No	Yes
Aspartame	509155	2215254	Repeated ingestion of aspartame-sweetened beverages: further observations in individuals heterozygous for phenylketonuria	1990	Metabolism	Thomas R Tephly	The University of Iowa College of Medicine	NutraSweet Company	Supported in part by a grant-in-aid from The NutraSweet Company, DeerJeld.	Study disclosed at least one conflict of interest relationship	Provided funding to the study													No	No	Yes
Aspartame	509155	2215254	Repeated ingestion of aspartame-sweetened beverages: further observations in individuals heterozygous for phenylketonuria	1990	Metabolism	Phd	University of Iowa	NutraSweet Company	Supported in part by a grant-in-aid from The NutraSweet Company, DeerJeld.	Study disclosed at least one conflict of interest relationship	Provided funding to the study													No	No	Yes
Aspartame	509155	2215254	Repeated ingestion of aspartame-sweetened beverages: further observations in individuals heterozygous for phenylketonuria	1990	Metabolism	Lewis D Stegink	The University of Iowa College of Medicine	NutraSweet Company	Supported in part by a grant-in-aid from The NutraSweet Company, DeerJeld.	Study disclosed at least one conflict of interest relationship	Provided funding to the study													No	No	Yes
Aspartame	509155	2215254	Repeated ingestion of aspartame-sweetened beverages: further observations in individuals heterozygous for phenylketonuria	1990	Metabolism	L J Filer	The University of Iowa College of Medicine	NutraSweet Company	Supported in part by a grant-in-aid from The NutraSweet Company, DeerJeld.	Study disclosed at least one conflict of interest relationship	Provided funding to the study													No	No	Yes
Aspartame	509155	2215254	Repeated ingestion of aspartame-sweetened beverages: further observations in individuals heterozygous for phenylketonuria	1990	Metabolism	Ekhard E Ziegler	The University of Iowa College of Medicine	NutraSweet Company	Supported in part by a grant-in-aid from The NutraSweet Company, DeerJeld.	Study disclosed at least one conflict of interest relationship	Provided funding to the study													No	No	Yes
Aspartame	509155	2215254	Repeated ingestion of aspartame-sweetened beverages: further observations in individuals heterozygous for phenylketonuria	1990	Metabolism	Edward F Bell	The University of Iowa College of Medicine	NutraSweet Company	Supported in part by a grant-in-aid from The NutraSweet Company, DeerJeld.	Study disclosed at least one conflict of interest relationship	Provided funding to the study													No	No	Yes
Aspartame	508890	2197852	Effect of sucrose on the metabolic disposition of aspartame	1990	Am J Clin Nutr	Thomas J Persoon		NutraSweet Cornpany	2 Supported in part by grant RR59 from the General Clinical Research Centers Program, Division of Research Resources, National Institutes of Health, and by a grant-in-aid from the NutraSweet Cornpany, Deerfield, IL.	Study disclosed at least one conflict of interest relationship	Provided funding to the study													No	No	Yes
Aspartame	508890	2197852	Effect of sucrose on the metabolic disposition of aspartame	1990	Am J Clin Nutr	Marvin C Brummel		NutraSweet Cornpany	2 Supported in part by grant RR59 from the General Clinical Research Centers Program, Division of Research Resources, National Institutes of Health, and by a grant-in-aid from the NutraSweet Cornpany, Deerfield, IL.	Study disclosed at least one conflict of interest relationship	Provided funding to the study													No	No	Yes
Aspartame	508890	2197852	Effect of sucrose on the metabolic disposition of aspartame	1990	Am J Clin Nutr	Lloyd J Filer		NutraSweet Cornpany	2 Supported in part by grant RR59 from the General Clinical Research Centers Program, Division of Research Resources, National Institutes of Health, and by a grant-in-aid from the NutraSweet Cornpany, Deerfield, IL.	Study disclosed at least one conflict of interest relationship	Provided funding to the study													No	No	Yes
Aspartame	508890	2197852	Effect of sucrose on the metabolic disposition of aspartame	1990	Am J Clin Nutr	L D Stegink		NutraSweet Cornpany	2 Supported in part by grant RR59 from the General Clinical Research Centers Program, Division of Research Resources, National Institutes of Health, and by a grant-in-aid from the NutraSweet Cornpany, Deerfield, IL.	Study disclosed at least one conflict of interest relationship	Provided funding to the study													No	No	Yes
Aspartame	508890	2197852	Effect of sucrose on the metabolic disposition of aspartame	1990	Am J Clin Nutr	Ekhard E Ziegler		NutraSweet Cornpany	2 Supported in part by grant RR59 from the General Clinical Research Centers Program, Division of Research Resources, National Institutes of Health, and by a grant-in-aid from the NutraSweet Cornpany, Deerfield, IL.	Study disclosed at least one conflict of interest relationship	Provided funding to the study													No	No	Yes
Aspartame	508890	2197852	Effect of sucrose on the metabolic disposition of aspartame	1990	Am J Clin Nutr	Edward F Bell		NutraSweet Cornpany	2 Supported in part by grant RR59 from the General Clinical Research Centers Program, Division of Research Resources, National Institutes of Health, and by a grant-in-aid from the NutraSweet Cornpany, Deerfield, IL.	Study disclosed at least one conflict of interest relationship	Provided funding to the study													No	No	Yes
Aspartame	508890	2197852	Effect of sucrose on the metabolic disposition of aspartame	1990	Am J Clin Nutr	D Stegink		NutraSweet Cornpany	2 Supported in part by grant RR59 from the General Clinical Research Centers Program, Division of Research Resources, National Institutes of Health, and by a grant-in-aid from the NutraSweet Cornpany, Deerfield, IL.	Study disclosed at least one conflict of interest relationship	Provided funding to the study													No	No	Yes
Aspartame	508877	2166775	Effect of precursors on the synthesis of catecholamines and on neurotransmission in the superior cervical ganglion of the rat.	1990	J Neurochem	Zhang, C.		NutraSweet Company	Acknowledgment: This work was supported by the Medical Research Council of Canada, the NutraSweet Company, and the Intramural Research Program, NINDS-CNB.	Study disclosed at least one conflict of interest relationship	Provided funding to the study													No	No	Yes
Aspartame	508877	2166775	Effect of precursors on the synthesis of catecholamines and on neurotransmission in the superior cervical ganglion of the rat.	1990	J Neurochem	Karoum, F.		NutraSweet Company	Acknowledgment: This work was supported by the Medical Research Council of Canada, the NutraSweet Company, and the Intramural Research Program, NINDS-CNB.	Study disclosed at least one conflict of interest relationship	Provided funding to the study													No	No	Yes
Aspartame	508877	2166775	Effect of precursors on the synthesis of catecholamines and on neurotransmission in the superior cervical ganglion of the rat.	1990	J Neurochem	Commissiong, J. W.		NutraSweet Company	Acknowledgment: This work was supported by the Medical Research Council of Canada, the NutraSweet Company, and the Intramural Research Program, NINDS-CNB.	Study disclosed at least one conflict of interest relationship	Provided funding to the study													No	No	Yes
Aspartame	508877	2166775	Effect of precursors on the synthesis of catecholamines and on neurotransmission in the superior cervical ganglion of the rat.	1990	J Neurochem	Bordet, S.		NutraSweet Company	Acknowledgment: This work was supported by the Medical Research Council of Canada, the NutraSweet Company, and the Intramural Research Program, NINDS-CNB.	Study disclosed at least one conflict of interest relationship	Provided funding to the study													No	No	Yes
Aspartame	508887	2802896	Safety of long-term large doses of aspartame	1989	Arch Intern Med	Tephly, T. R.		NutraSweet Co	The aspartame and placebo capsules were obtained from G. D. Searle and Co. We gratefully acknowledge our appreciation to Marilyn Borkon for assis¬ tance with data collection and in preparation ofthe manuscript; Jack Egan, Jack Stoulil, RN, PA, and Carl McNally fortechnical assistance; and Wayne Stargel, PharmD, ofThe NutraSweet Co for monitoring the study.	Study disclosed at least one conflict of interest relationship					Participated in conducting the study									No	No	Yes
Aspartame	508887	2802896	Safety of long-term large doses of aspartame	1989	Arch Intern Med	Tephly, T. R.		G. D. Searle and Co	This study was made possible through a grant from G. D. Searle and Co, Skokie, 111. The aspartame and placebo capsules were obtained from G. D. Searle and Co. We gratefully acknowledge our appreciation to Marilyn Borkon for assis¬ tance with data collection and in preparation ofthe manuscript; Jack Egan, Jack Stoulil, RN, PA, and Carl McNally fortechnical assistance; and Wayne Stargel, PharmD, of…	Study disclosed at least one conflict of interest relationship	Provided funding to the study			Provided data or physical materials/equipment to the study										No	No	Yes
Aspartame	508887	2802896	Safety of long-term large doses of aspartame	1989	Arch Intern Med	Rassin, D. K.		NutraSweet Co	The aspartame and placebo capsules were obtained from G. D. Searle and Co. We gratefully acknowledge our appreciation to Marilyn Borkon for assis¬ tance with data collection and in preparation ofthe manuscript; Jack Egan, Jack Stoulil, RN, PA, and Carl McNally fortechnical assistance; and Wayne Stargel, PharmD, ofThe NutraSweet Co for monitoring the study.	Study disclosed at least one conflict of interest relationship					Participated in conducting the study									No	No	Yes
Aspartame	508887	2802896	Safety of long-term large doses of aspartame	1989	Arch Intern Med	Rassin, D. K.		G. D. Searle and Co	This study was made possible through a grant from G. D. Searle and Co, Skokie, 111. The aspartame and placebo capsules were obtained from G. D. Searle and Co. We gratefully acknowledge our appreciation to Marilyn Borkon for assis¬ tance with data collection and in preparation ofthe manuscript; Jack Egan, Jack Stoulil, RN, PA, and Carl McNally fortechnical assistance; and Wayne Stargel, PharmD, of…	Study disclosed at least one conflict of interest relationship	Provided funding to the study			Provided data or physical materials/equipment to the study										No	No	Yes
Aspartame	508887	2802896	Safety of long-term large doses of aspartame	1989	Arch Intern Med	Leon, A. S.		NutraSweet Co	The aspartame and placebo capsules were obtained from G. D. Searle and Co. We gratefully acknowledge our appreciation to Marilyn Borkon for assis¬ tance with data collection and in preparation ofthe manuscript; Jack Egan, Jack Stoulil, RN, PA, and Carl McNally fortechnical assistance; and Wayne Stargel, PharmD, ofThe NutraSweet Co for monitoring the study.	Study disclosed at least one conflict of interest relationship					Participated in conducting the study									No	No	Yes
Aspartame	508887	2802896	Safety of long-term large doses of aspartame	1989	Arch Intern Med	Leon, A. S.		G. D. Searle and Co	This study was made possible through a grant from G. D. Searle and Co, Skokie, 111. The aspartame and placebo capsules were obtained from G. D. Searle and Co. We gratefully acknowledge our appreciation to Marilyn Borkon for assis¬ tance with data collection and in preparation ofthe manuscript; Jack Egan, Jack Stoulil, RN, PA, and Carl McNally fortechnical assistance; and Wayne Stargel, PharmD, of…	Study disclosed at least one conflict of interest relationship	Provided funding to the study			Provided data or physical materials/equipment to the study										No	No	Yes
Aspartame	508887	2802896	Safety of long-term large doses of aspartame	1989	Arch Intern Med	Hunninghake, D. B.		NutraSweet Co	The aspartame and placebo capsules were obtained from G. D. Searle and Co. We gratefully acknowledge our appreciation to Marilyn Borkon for assis¬ tance with data collection and in preparation ofthe manuscript; Jack Egan, Jack Stoulil, RN, PA, and Carl McNally fortechnical assistance; and Wayne Stargel, PharmD, ofThe NutraSweet Co for monitoring the study.	Study disclosed at least one conflict of interest relationship					Participated in conducting the study									No	No	Yes
Aspartame	508887	2802896	Safety of long-term large doses of aspartame	1989	Arch Intern Med	Hunninghake, D. B.		G. D. Searle and Co	This study was made possible through a grant from G. D. Searle and Co, Skokie, 111. The aspartame and placebo capsules were obtained from G. D. Searle and Co. We gratefully acknowledge our appreciation to Marilyn Borkon for assis¬ tance with data collection and in preparation ofthe manuscript; Jack Egan, Jack Stoulil, RN, PA, and Carl McNally fortechnical assistance; and Wayne Stargel, PharmD, of…	Study disclosed at least one conflict of interest relationship	Provided funding to the study			Provided data or physical materials/equipment to the study										No	No	Yes
Aspartame	508887	2802896	Safety of long-term large doses of aspartame	1989	Arch Intern Med	Bell, C.		NutraSweet Co	The aspartame and placebo capsules were obtained from G. D. Searle and Co. We gratefully acknowledge our appreciation to Marilyn Borkon for assis¬ tance with data collection and in preparation ofthe manuscript; Jack Egan, Jack Stoulil, RN, PA, and Carl McNally fortechnical assistance; and Wayne Stargel, PharmD, ofThe NutraSweet Co for monitoring the study.	Study disclosed at least one conflict of interest relationship					Participated in conducting the study									No	No	Yes
Aspartame	508887	2802896	Safety of long-term large doses of aspartame	1989	Arch Intern Med	Bell, C.		G. D. Searle and Co	This study was made possible through a grant from G. D. Searle and Co, Skokie, 111. The aspartame and placebo capsules were obtained from G. D. Searle and Co. We gratefully acknowledge our appreciation to Marilyn Borkon for assis¬ tance with data collection and in preparation ofthe manuscript; Jack Egan, Jack Stoulil, RN, PA, and Carl McNally fortechnical assistance; and Wayne Stargel, PharmD, of…	Study disclosed at least one conflict of interest relationship	Provided funding to the study			Provided data or physical materials/equipment to the study										No	No	Yes
Aspartame	508959	2672774	Metabolic effects of adding sucrose and aspartame to the diet of subjects with noninsulin-dependent diabetes mellitus	1989	Am J Clin Nutr	Stephen Colagiuri	Prince of Wales Hospital, Australia	Searle Laboratories, Division of Searle Australia Propriety Limited, Crows Nest, New South Wales, Australia	Aspartame was supplied by Searle Laboratories, Division of Searle Australia Propriety Limited, Crows Nest, New South Wales, Australia.	None				Provided data or physical materials/equipment to the study										No	No	Yes
Aspartame	508959	2672774	Metabolic effects of adding sucrose and aspartame to the diet of subjects with noninsulin-dependent diabetes mellitus	1989	Am J Clin Nutr	John Jmiller	Prince of Wales Hospital, Australia	Searle Laboratories, Division of Searle Australia Propriety Limited, Crows Nest, New South Wales, Australia	Aspartame was supplied by Searle Laboratories, Division of Searle Australia Propriety Limited, Crows Nest, New South Wales, Australia.	None				Provided data or physical materials/equipment to the study										No	No	Yes
Aspartame	508994	2566887	Effect of repeated ingestion of aspartame-sweetened beverage on plasma amino acid, blood methanol, and blood formate concentrations in normal adults	1989	Metabolism	Thomas R Tephly		The NutraSweet Company, Skokie, IL	grant-in-aid from The NutraSweet Company, Skokie, IL.	Study disclosed at least one conflict of interest relationship	Provided funding to the study													No	No	Yes
Aspartame	508994	2566887	Effect of repeated ingestion of aspartame-sweetened beverage on plasma amino acid, blood methanol, and blood formate concentrations in normal adults	1989	Metabolism	Phd		The NutraSweet Company, Skokie, IL	grant-in-aid from The NutraSweet Company, Skokie, IL.	Study disclosed at least one conflict of interest relationship	Provided funding to the study													No	No	Yes
Aspartame	508994	2566887	Effect of repeated ingestion of aspartame-sweetened beverage on plasma amino acid, blood methanol, and blood formate concentrations in normal adults	1989	Metabolism	Lewis D Stegink		The NutraSweet Company, Skokie, IL	grant-in-aid from The NutraSweet Company, Skokie, IL.	Study disclosed at least one conflict of interest relationship	Provided funding to the study													No	No	Yes
Aspartame	508994	2566887	Effect of repeated ingestion of aspartame-sweetened beverage on plasma amino acid, blood methanol, and blood formate concentrations in normal adults	1989	Metabolism	L J Filer		The NutraSweet Company, Skokie, IL	grant-in-aid from The NutraSweet Company, Skokie, IL.	Study disclosed at least one conflict of interest relationship	Provided funding to the study													No	No	Yes
Aspartame	508994	2566887	Effect of repeated ingestion of aspartame-sweetened beverage on plasma amino acid, blood methanol, and blood formate concentrations in normal adults	1989	Metabolism	Ekhard E Ziegler		The NutraSweet Company, Skokie, IL	grant-in-aid from The NutraSweet Company, Skokie, IL.	Study disclosed at least one conflict of interest relationship	Provided funding to the study													No	No	Yes
Aspartame	508994	2566887	Effect of repeated ingestion of aspartame-sweetened beverage on plasma amino acid, blood methanol, and blood formate concentrations in normal adults	1989	Metabolism	Edward F Bell		The NutraSweet Company, Skokie, IL	grant-in-aid from The NutraSweet Company, Skokie, IL.	Study disclosed at least one conflict of interest relationship	Provided funding to the study													No	No	Yes
Aspartame	541857	3289917	Interlaboratory studies with the Chinese hamster V79 cell metabolic cooperation assay to detect tumor-promoting agents.	1988	Environ Mol Mutagen	T R Barfknecht		Research Triangle Institute	ACKNOWLEDGMENTS: Appreciation is extended to Thomas Hughes and Dr. Jerry Reel of Research Triangle Institute for editorial assistance and to Ms. Sandra Clark of the National Institute for Occupational Safety and Health for her typing skills. Furthermore, the technical assistance of the following technicians is gratefully acknowledged: Ms. Mary Hall of Research Triangle Institute, Ms. Susan Russel…	None		Provided funding or expert assistance to the study												No	No	Yes
Aspartame	541857	3289917	Interlaboratory studies with the Chinese hamster V79 cell metabolic cooperation assay to detect tumor-promoting agents.	1988	Environ Mol Mutagen	T R Barfknecht		Northrop Services	Furthermore, the technical assistance of the following technicians is gratefully acknowledged: Ms. Mary Hall of Research Triangle Institute, Ms. Susan Russell of Environmental Health Research and Testing Services, and Ms. Elisabeth A. Korytynski and Ms. Mary P. Smith of Northrop Services.	None		Provided funding or expert assistance to the study												No	No	Yes
Aspartame	541857	3289917	Interlaboratory studies with the Chinese hamster V79 cell metabolic cooperation assay to detect tumor-promoting agents.	1988	Environ Mol Mutagen	R W Niemeier		Research Triangle Institute	ACKNOWLEDGMENTS: Appreciation is extended to Thomas Hughes and Dr. Jerry Reel of Research Triangle Institute for editorial assistance and to Ms. Sandra Clark of the National Institute for Occupational Safety and Health for her typing skills. Furthermore, the technical assistance of the following technicians is gratefully acknowledged: Ms. Mary Hall of Research Triangle Institute, Ms. Susan Russel…	None		Provided funding or expert assistance to the study												No	No	Yes
Aspartame	541857	3289917	Interlaboratory studies with the Chinese hamster V79 cell metabolic cooperation assay to detect tumor-promoting agents.	1988	Environ Mol Mutagen	R W Niemeier		Northrop Services	Furthermore, the technical assistance of the following technicians is gratefully acknowledged: Ms. Mary Hall of Research Triangle Institute, Ms. Susan Russell of Environmental Health Research and Testing Services, and Ms. Elisabeth A. Korytynski and Ms. Mary P. Smith of Northrop Services.	None		Provided funding or expert assistance to the study												No	No	Yes
Aspartame	541857	3289917	Interlaboratory studies with the Chinese hamster V79 cell metabolic cooperation assay to detect tumor-promoting agents.	1988	Environ Mol Mutagen	R Langenbach		Research Triangle Institute	ACKNOWLEDGMENTS: Appreciation is extended to Thomas Hughes and Dr. Jerry Reel of Research Triangle Institute for editorial assistance and to Ms. Sandra Clark of the National Institute for Occupational Safety and Health for her typing skills. Furthermore, the technical assistance of the following technicians is gratefully acknowledged: Ms. Mary Hall of Research Triangle Institute, Ms. Susan Russel…	None		Provided funding or expert assistance to the study												No	No	Yes
Aspartame	541857	3289917	Interlaboratory studies with the Chinese hamster V79 cell metabolic cooperation assay to detect tumor-promoting agents.	1988	Environ Mol Mutagen	R Langenbach		Northrop Services	Furthermore, the technical assistance of the following technicians is gratefully acknowledged: Ms. Mary Hall of Research Triangle Institute, Ms. Susan Russell of Environmental Health Research and Testing Services, and Ms. Elisabeth A. Korytynski and Ms. Mary P. Smith of Northrop Services.	None		Provided funding or expert assistance to the study												No	No	Yes
Aspartame	541857	3289917	Interlaboratory studies with the Chinese hamster V79 cell metabolic cooperation assay to detect tumor-promoting agents.	1988	Environ Mol Mutagen	M Toraason		Research Triangle Institute	ACKNOWLEDGMENTS: Appreciation is extended to Thomas Hughes and Dr. Jerry Reel of Research Triangle Institute for editorial assistance and to Ms. Sandra Clark of the National Institute for Occupational Safety and Health for her typing skills. Furthermore, the technical assistance of the following technicians is gratefully acknowledged: Ms. Mary Hall of Research Triangle Institute, Ms. Susan Russel…	None		Provided funding or expert assistance to the study												No	No	Yes
Aspartame	541857	3289917	Interlaboratory studies with the Chinese hamster V79 cell metabolic cooperation assay to detect tumor-promoting agents.	1988	Environ Mol Mutagen	M Toraason		Northrop Services	Furthermore, the technical assistance of the following technicians is gratefully acknowledged: Ms. Mary Hall of Research Triangle Institute, Ms. Susan Russell of Environmental Health Research and Testing Services, and Ms. Elisabeth A. Korytynski and Ms. Mary P. Smith of Northrop Services.	None		Provided funding or expert assistance to the study												No	No	Yes
Aspartame	541857	3289917	Interlaboratory studies with the Chinese hamster V79 cell metabolic cooperation assay to detect tumor-promoting agents.	1988	Environ Mol Mutagen	J S Bohrman		Research Triangle Institute	ACKNOWLEDGMENTS: Appreciation is extended to Thomas Hughes and Dr. Jerry Reel of Research Triangle Institute for editorial assistance and to Ms. Sandra Clark of the National Institute for Occupational Safety and Health for her typing skills. Furthermore, the technical assistance of the following technicians is gratefully acknowledged: Ms. Mary Hall of Research Triangle Institute, Ms. Susan Russel…	None		Provided funding or expert assistance to the study												No	No	Yes
Aspartame	541857	3289917	Interlaboratory studies with the Chinese hamster V79 cell metabolic cooperation assay to detect tumor-promoting agents.	1988	Environ Mol Mutagen	J S Bohrman		Northrop Services	Furthermore, the technical assistance of the following technicians is gratefully acknowledged: Ms. Mary Hall of Research Triangle Institute, Ms. Susan Russell of Environmental Health Research and Testing Services, and Ms. Elisabeth A. Korytynski and Ms. Mary P. Smith of Northrop Services.	None		Provided funding or expert assistance to the study												No	No	Yes
Aspartame	541857	3289917	Interlaboratory studies with the Chinese hamster V79 cell metabolic cooperation assay to detect tumor-promoting agents.	1988	Environ Mol Mutagen	J R Burg		Research Triangle Institute	ACKNOWLEDGMENTS: Appreciation is extended to Thomas Hughes and Dr. Jerry Reel of Research Triangle Institute for editorial assistance and to Ms. Sandra Clark of the National Institute for Occupational Safety and Health for her typing skills. Furthermore, the technical assistance of the following technicians is gratefully acknowledged: Ms. Mary Hall of Research Triangle Institute, Ms. Susan Russel…	None		Provided funding or expert assistance to the study												No	No	Yes
Aspartame	541857	3289917	Interlaboratory studies with the Chinese hamster V79 cell metabolic cooperation assay to detect tumor-promoting agents.	1988	Environ Mol Mutagen	J R Burg		Northrop Services	Furthermore, the technical assistance of the following technicians is gratefully acknowledged: Ms. Mary Hall of Research Triangle Institute, Ms. Susan Russell of Environmental Health Research and Testing Services, and Ms. Elisabeth A. Korytynski and Ms. Mary P. Smith of Northrop Services.	None		Provided funding or expert assistance to the study												No	No	Yes
Aspartame	541857	3289917	Interlaboratory studies with the Chinese hamster V79 cell metabolic cooperation assay to detect tumor-promoting agents.	1988	Environ Mol Mutagen	E Elmore		Research Triangle Institute	ACKNOWLEDGMENTS: Appreciation is extended to Thomas Hughes and Dr. Jerry Reel of Research Triangle Institute for editorial assistance and to Ms. Sandra Clark of the National Institute for Occupational Safety and Health for her typing skills. Furthermore, the technical assistance of the following technicians is gratefully acknowledged: Ms. Mary Hall of Research Triangle Institute, Ms. Susan Russel…	None		Provided funding or expert assistance to the study												No	No	Yes
Aspartame	541857	3289917	Interlaboratory studies with the Chinese hamster V79 cell metabolic cooperation assay to detect tumor-promoting agents.	1988	Environ Mol Mutagen	E Elmore		Northrop Services	Furthermore, the technical assistance of the following technicians is gratefully acknowledged: Ms. Mary Hall of Research Triangle Institute, Ms. Susan Russell of Environmental Health Research and Testing Services, and Ms. Elisabeth A. Korytynski and Ms. Mary P. Smith of Northrop Services.	None		Provided funding or expert assistance to the study												No	No	Yes
Aspartame	541857	3289917	Interlaboratory studies with the Chinese hamster V79 cell metabolic cooperation assay to detect tumor-promoting agents.	1988	Environ Mol Mutagen	D K Gulati		Research Triangle Institute	ACKNOWLEDGMENTS: Appreciation is extended to Thomas Hughes and Dr. Jerry Reel of Research Triangle Institute for editorial assistance and to Ms. Sandra Clark of the National Institute for Occupational Safety and Health for her typing skills. Furthermore, the technical assistance of the following technicians is gratefully acknowledged: Ms. Mary Hall of Research Triangle Institute, Ms. Susan Russel…	None		Provided funding or expert assistance to the study												No	No	Yes
Aspartame	541857	3289917	Interlaboratory studies with the Chinese hamster V79 cell metabolic cooperation assay to detect tumor-promoting agents.	1988	Environ Mol Mutagen	D K Gulati		Northrop Services	Furthermore, the technical assistance of the following technicians is gratefully acknowledged: Ms. Mary Hall of Research Triangle Institute, Ms. Susan Russell of Environmental Health Research and Testing Services, and Ms. Elisabeth A. Korytynski and Ms. Mary P. Smith of Northrop Services.	None		Provided funding or expert assistance to the study												No	No	Yes
Aspartame	541857	3289917	Interlaboratory studies with the Chinese hamster V79 cell metabolic cooperation assay to detect tumor-promoting agents.	1988	Environ Mol Mutagen	B L Dames		Research Triangle Institute	ACKNOWLEDGMENTS: Appreciation is extended to Thomas Hughes and Dr. Jerry Reel of Research Triangle Institute for editorial assistance and to Ms. Sandra Clark of the National Institute for Occupational Safety and Health for her typing skills. Furthermore, the technical assistance of the following technicians is gratefully acknowledged: Ms. Mary Hall of Research Triangle Institute, Ms. Susan Russel…	None		Provided funding or expert assistance to the study												No	No	Yes
Aspartame	541857	3289917	Interlaboratory studies with the Chinese hamster V79 cell metabolic cooperation assay to detect tumor-promoting agents.	1988	Environ Mol Mutagen	B L Dames		Northrop Services	Furthermore, the technical assistance of the following technicians is gratefully acknowledged: Ms. Mary Hall of Research Triangle Institute, Ms. Susan Russell of Environmental Health Research and Testing Services, and Ms. Elisabeth A. Korytynski and Ms. Mary P. Smith of Northrop Services.	None		Provided funding or expert assistance to the study												No	No	Yes
Aspartame	509784	3046854	Response to single dose of aspartame or saccharin by NIDDM patients	1988	Diabetes Care	McLane, M.		NutraSweet Company	ACKNOWLEDGMENTS This study was supported in part by a grant from The NutraSweet Company.	Study disclosed at least one conflict of interest relationship	Provided funding to the study													No	No	Yes
Aspartame	509784	3046854	Response to single dose of aspartame or saccharin by NIDDM patients	1988	Diabetes Care	Kobe, P.		NutraSweet Company	ACKNOWLEDGMENTS This study was supported in part by a grant from The NutraSweet Company.	Study disclosed at least one conflict of interest relationship	Provided funding to the study													No	No	Yes
Aspartame	509784	3046854	Response to single dose of aspartame or saccharin by NIDDM patients	1988	Diabetes Care	Horwitz, D. L.		NutraSweet Company	ACKNOWLEDGMENTS This study was supported in part by a grant from The NutraSweet Company.	Study disclosed at least one conflict of interest relationship	Provided funding to the study													No	No	Yes
Aspartame	508747	2420690	The effects of aspartame on mast cells and basophils	1986	Food Chem Toxicol	K E Barrett	National Institutes of Health, USA	G. D. Searle Company	We thank the G. D. Searle Company for the supply of aspartame, and Dr R. Siraganian for the gift of the reagent specified.	Study disclosed at least one conflict of interest relationship				Provided data or physical materials/equipment to the study										No	No	Yes
Aspartame	508747	2420690	The effects of aspartame on mast cells and basophils	1986	Food Chem Toxicol	K E Barrett	National Institutes of Health, USA	International Life Sciences Institute	Acknowledgements--This work was supported by a fellowship grant to E.F.S. by the International Life Sciences Institute.	Study disclosed at least one conflict of interest relationship	Provided funding to the study													No	No	Yes
Aspartame	508747	2420690	The effects of aspartame on mast cells and basophils	1986	Food Chem Toxicol	E F Szucs	National Institutes of Health, USA	G. D. Searle Company	We thank the G. D. Searle Company for the supply of aspartame, and Dr R. Siraganian for the gift of the reagent specified.	Study disclosed at least one conflict of interest relationship				Provided data or physical materials/equipment to the study										No	No	Yes
Aspartame	508747	2420690	The effects of aspartame on mast cells and basophils	1986	Food Chem Toxicol	E F Szucs	National Institutes of Health, USA	International Life Sciences Institute	Acknowledgements--This work was supported by a fellowship grant to E.F.S. by the International Life Sciences Institute.	Study disclosed at least one conflict of interest relationship	Provided funding to the study												Received academic award, scholarship, or appointment	No	No	Yes
Aspartame	508747	2420690	The effects of aspartame on mast cells and basophils	1986	Food Chem Toxicol	D D Metcalfe	National Institutes of Health, USA	G. D. Searle Company	We thank the G. D. Searle Company for the supply of aspartame, and Dr R. Siraganian for the gift of the reagent specified.	Study disclosed at least one conflict of interest relationship				Provided data or physical materials/equipment to the study										No	No	Yes
Aspartame	508747	2420690	The effects of aspartame on mast cells and basophils	1986	Food Chem Toxicol	D D Metcalfe	National Institutes of Health, USA	International Life Sciences Institute	Acknowledgements--This work was supported by a fellowship grant to E.F.S. by the International Life Sciences Institute.	Study disclosed at least one conflict of interest relationship	Provided funding to the study													No	No	Yes
Aspartame	509535	3908628	Effects of aspartame on diabetic rats and diabetic patients	1985	J Nutr Sci Vitaminol (Tokyo)	et al.		Ajinomoto Co., Inc.	The authors express their gratitude to Ms. S. Ohnishi and Ms. M. Honi for their tech nical assistance and to Ajinomoto Co., Inc., Tokyo, for providing the aspartame used in this study.	None				Provided data or physical materials/equipment to the study										No	No	Yes
Aspartame	509535	3908628	Effects of aspartame on diabetic rats and diabetic patients	1985	J Nutr Sci Vitaminol (Tokyo)	Yoshida, T.		Ajinomoto Co., Inc.	The authors express their gratitude to Ms. S. Ohnishi and Ms. M. Honi for their tech nical assistance and to Ajinomoto Co., Inc., Tokyo, for providing the aspartame used in this study.	None				Provided data or physical materials/equipment to the study										No	No	Yes
Aspartame	509535	3908628	Effects of aspartame on diabetic rats and diabetic patients	1985	J Nutr Sci Vitaminol (Tokyo)	Shigeta, H.		Ajinomoto Co., Inc.	The authors express their gratitude to Ms. S. Ohnishi and Ms. M. Honi for their tech nical assistance and to Ajinomoto Co., Inc., Tokyo, for providing the aspartame used in this study.	None				Provided data or physical materials/equipment to the study										No	No	Yes
Aspartame	509535	3908628	Effects of aspartame on diabetic rats and diabetic patients	1985	J Nutr Sci Vitaminol (Tokyo)	Nishioka, H.		Ajinomoto Co., Inc.	The authors express their gratitude to Ms. S. Ohnishi and Ms. M. Honi for their tech nical assistance and to Ajinomoto Co., Inc., Tokyo, for providing the aspartame used in this study.	None				Provided data or physical materials/equipment to the study										No	No	Yes
Aspartame	509535	3908628	Effects of aspartame on diabetic rats and diabetic patients	1985	J Nutr Sci Vitaminol (Tokyo)	Nakai, M.		Ajinomoto Co., Inc.	The authors express their gratitude to Ms. S. Ohnishi and Ms. M. Honi for their tech nical assistance and to Ajinomoto Co., Inc., Tokyo, for providing the aspartame used in this study.	None				Provided data or physical materials/equipment to the study										No	No	Yes
Aspartame	509535	3908628	Effects of aspartame on diabetic rats and diabetic patients	1985	J Nutr Sci Vitaminol (Tokyo)	Mori, H.		Ajinomoto Co., Inc.	The authors express their gratitude to Ms. S. Ohnishi and Ms. M. Honi for their tech nical assistance and to Ajinomoto Co., Inc., Tokyo, for providing the aspartame used in this study.	None				Provided data or physical materials/equipment to the study										No	No	Yes
Aspartame	509535	3908628	Effects of aspartame on diabetic rats and diabetic patients	1985	J Nutr Sci Vitaminol (Tokyo)	Kondo, M.		Ajinomoto Co., Inc.	The authors express their gratitude to Ms. S. Ohnishi and Ms. M. Honi for their tech nical assistance and to Ajinomoto Co., Inc., Tokyo, for providing the aspartame used in this study.	None				Provided data or physical materials/equipment to the study										No	No	Yes
Aspartame	509535	3908628	Effects of aspartame on diabetic rats and diabetic patients	1985	J Nutr Sci Vitaminol (Tokyo)	Kitagawa, Y.		Ajinomoto Co., Inc.	The authors express their gratitude to Ms. S. Ohnishi and Ms. M. Honi for their tech nical assistance and to Ajinomoto Co., Inc., Tokyo, for providing the aspartame used in this study.	None				Provided data or physical materials/equipment to the study										No	No	Yes
Aspartame	509535	3908628	Effects of aspartame on diabetic rats and diabetic patients	1985	J Nutr Sci Vitaminol (Tokyo)	Kano, Y.		Ajinomoto Co., Inc.	The authors express their gratitude to Ms. S. Ohnishi and Ms. M. Honi for their tech nical assistance and to Ajinomoto Co., Inc., Tokyo, for providing the aspartame used in this study.	None				Provided data or physical materials/equipment to the study										No	No	Yes
Aspartame	509535	3908628	Effects of aspartame on diabetic rats and diabetic patients	1985	J Nutr Sci Vitaminol (Tokyo)	Kanatsuna, T.		Ajinomoto Co., Inc.	The authors express their gratitude to Ms. S. Ohnishi and Ms. M. Honi for their tech nical assistance and to Ajinomoto Co., Inc., Tokyo, for providing the aspartame used in this study.	None				Provided data or physical materials/equipment to the study										No	No	Yes
Aspartame	509535	3908628	Effects of aspartame on diabetic rats and diabetic patients	1985	J Nutr Sci Vitaminol (Tokyo)	Kajiyama, S.		Ajinomoto Co., Inc.	The authors express their gratitude to Ms. S. Ohnishi and Ms. M. Honi for their tech nical assistance and to Ajinomoto Co., Inc., Tokyo, for providing the aspartame used in this study.	None				Provided data or physical materials/equipment to the study										No	No	Yes
Aspartame	509281	3902420	Aspartame use by persons with diabetes	1985	Diabetes Care	Ronald E Olson		G.D. Searle &. Co	ACKNOWLEDGMENTS: This study was supported in part by a grant from G.D. Searle &. Co. Dr. Horwitz is also associated with Travenol Laboratories, Inc. Travenol was not a sponsor of, or participant in, the present study. From the Department of Medicine, Department of Nutrition and Dietetics, and the Graduate College, University of Illinois at Chicago, Chicago, Illinois. Address reprint requests to D…	Study disclosed at least one conflict of interest relationship	Provided funding to the study													No	No	Yes
Aspartame	509281	3902420	Aspartame use by persons with diabetes	1985	Diabetes Care	R D Nehrling		G.D. Searle &. Co	ACKNOWLEDGMENTS: This study was supported in part by a grant from G.D. Searle &. Co. Dr. Horwitz is also associated with Travenol Laboratories, Inc. Travenol was not a sponsor of, or participant in, the present study. From the Department of Medicine, Department of Nutrition and Dietetics, and the Graduate College, University of Illinois at Chicago, Chicago, Illinois. Address reprint requests to D…	Study disclosed at least one conflict of interest relationship	Provided funding to the study													No	No	Yes
Aspartame	509281	3902420	Aspartame use by persons with diabetes	1985	Diabetes Care	Peter Kobe		G.D. Searle &. Co	ACKNOWLEDGMENTS: This study was supported in part by a grant from G.D. Searle &. Co. Dr. Horwitz is also associated with Travenol Laboratories, Inc. Travenol was not a sponsor of, or participant in, the present study. From the Department of Medicine, Department of Nutrition and Dietetics, and the Graduate College, University of Illinois at Chicago, Chicago, Illinois. Address reprint requests to D…	Study disclosed at least one conflict of interest relationship	Provided funding to the study													No	No	Yes
Aspartame	509281	3902420	Aspartame use by persons with diabetes	1985	Diabetes Care	Michael P Mclane		G.D. Searle &. Co	ACKNOWLEDGMENTS: This study was supported in part by a grant from G.D. Searle &. Co. Dr. Horwitz is also associated with Travenol Laboratories, Inc. Travenol was not a sponsor of, or participant in, the present study. From the Department of Medicine, Department of Nutrition and Dietetics, and the Graduate College, University of Illinois at Chicago, Chicago, Illinois. Address reprint requests to D…	Study disclosed at least one conflict of interest relationship	Provided funding to the study													No	No	Yes
Aspartame	509281	3902420	Aspartame use by persons with diabetes	1985	Diabetes Care	Kullessa Jean1ne		G.D. Searle &. Co	ACKNOWLEDGMENTS: This study was supported in part by a grant from G.D. Searle &. Co. Dr. Horwitz is also associated with Travenol Laboratories, Inc. Travenol was not a sponsor of, or participant in, the present study. From the Department of Medicine, Department of Nutrition and Dietetics, and the Graduate College, University of Illinois at Chicago, Chicago, Illinois. Address reprint requests to D…	Study disclosed at least one conflict of interest relationship	Provided funding to the study													No	No	Yes
Aspartame	509281	3902420	Aspartame use by persons with diabetes	1985	Diabetes Care	David L Horwitz		G.D. Searle &. Co	ACKNOWLEDGMENTS: This study was supported in part by a grant from G.D. Searle &. Co. Dr. Horwitz is also associated with Travenol Laboratories, Inc. Travenol was not a sponsor of, or participant in, the present study. From the Department of Medicine, Department of Nutrition and Dietetics, and the Graduate College, University of Illinois at Chicago, Chicago, Illinois. Address reprint requests to D…	Study disclosed at least one conflict of interest relationship	Provided funding to the study													No	No	Yes
Aspartame	496402	6536604	Drugs, food additives and natural products as promoters in rat urinary bladder carcinogenesis	1984	IARC Sci Publ	T Shirai	Nagoya City University, Japan	Japan Tobacco and Salt Public Corporation	ACKNOWLEDGEMENTS: This work was supported by Grants-in-Aid for Cancer Research from the Ministry of Education Science and Culture of Japan, the Ministry of Health and Welfare of Japan, the Japan Tobacco and Salt Public Corporation, the Society for Promotion of Pathology of Nagoya, and the Experimental Pathological Research Association.	None	Provided funding to the study													No	Yes	Yes
Aspartame	496402	6536604	Drugs, food additives and natural products as promoters in rat urinary bladder carcinogenesis	1984	IARC Sci Publ	S Fukushima	Nagoya City University, Japan	Japan Tobacco and Salt Public Corporation	ACKNOWLEDGEMENTS: This work was supported by Grants-in-Aid for Cancer Research from the Ministry of Education Science and Culture of Japan, the Ministry of Health and Welfare of Japan, the Japan Tobacco and Salt Public Corporation, the Society for Promotion of Pathology of Nagoya, and the Experimental Pathological Research Association.	None	Provided funding to the study													No	Yes	Yes
Aspartame	496402	6536604	Drugs, food additives and natural products as promoters in rat urinary bladder carcinogenesis	1984	IARC Sci Publ	N Ito	Nagoya City University, Japan	Japan Tobacco and Salt Public Corporation	ACKNOWLEDGEMENTS: This work was supported by Grants-in-Aid for Cancer Research from the Ministry of Education Science and Culture of Japan, the Ministry of Health and Welfare of Japan, the Japan Tobacco and Salt Public Corporation, the Society for Promotion of Pathology of Nagoya, and the Experimental Pathological Research Association.	None	Provided funding to the study													No	Yes	Yes
Aspartame	496402	6536604	Drugs, food additives and natural products as promoters in rat urinary bladder carcinogenesis	1984	IARC Sci Publ	K Imaida	Nagoya City University, Japan	Japan Tobacco and Salt Public Corporation	ACKNOWLEDGEMENTS: This work was supported by Grants-in-Aid for Cancer Research from the Ministry of Education Science and Culture of Japan, the Ministry of Health and Welfare of Japan, the Japan Tobacco and Salt Public Corporation, the Society for Promotion of Pathology of Nagoya, and the Experimental Pathological Research Association.	None	Provided funding to the study													No	Yes	Yes
Aspartame	496402	6536604	Drugs, food additives and natural products as promoters in rat urinary bladder carcinogenesis	1984	IARC Sci Publ	A Hagiwara	Nagoya City University, Japan	Japan Tobacco and Salt Public Corporation	ACKNOWLEDGEMENTS: This work was supported by Grants-in-Aid for Cancer Research from the Ministry of Education Science and Culture of Japan, the Ministry of Health and Welfare of Japan, the Japan Tobacco and Salt Public Corporation, the Society for Promotion of Pathology of Nagoya, and the Experimental Pathological Research Association.	None	Provided funding to the study													No	Yes	Yes
Aspartame	1789045		Tissue distribution of orally administered isotopically labeled aspartame in the rat. Chapter 8. In: Stegink F, Filer LJ Jr, editors. As-partame: physiology and biochemistry. 1st ed. Boca Raton (FL), USA: CRC Press. pp. 161–200	1984		Yuichi O'hara	Ajinomoto Company, Inc, Japan	G. D. Searle Laboratories	ACKNOWLEDGMENTS: The authors are grateful to-Dr. D. J. Zitzewitz, G. D. Searle Laboratories, for synthesis of radioactive aspartame, and thank Professors L. j. Filer, Jr. and L. D. Stegink for helpful advice and suggestions.	None				Provided data or physical materials/equipment to the study										No	No	Yes
Aspartame	1789045		Tissue distribution of orally administered isotopically labeled aspartame in the rat. Chapter 8. In: Stegink F, Filer LJ Jr, editors. As-partame: physiology and biochemistry. 1st ed. Boca Raton (FL), USA: CRC Press. pp. 161–200	1984		Yoshimasa Matsuzawa	Ajinomoto Company, Inc, Japan	G. D. Searle Laboratories	ACKNOWLEDGMENTS: The authors are grateful to-Dr. D. J. Zitzewitz, G. D. Searle Laboratories, for synthesis of radioactive aspartame, and thank Professors L. j. Filer, Jr. and L. D. Stegink for helpful advice and suggestions.	None				Provided data or physical materials/equipment to the study										No	No	Yes
Aspartame	1788978		Artificial sweeteners and bladder cancer: assessment of potential urinary bladder carcinogenicity of aspartame and its diketopiperazine derivative in mice. In: Stegink F, Filer LJ Jr, editors. Aspartame: physiology and biochemistry. 1st ed. Boca Raton (FL), USA: CRC Press; pp. 321–348	1984		Bryan, G.T.		G. D. Searle Co.	Institute, USPHS, the latter grant through The National Bladder Cancer Project, and by a grant from G. D. Searle Co., Chicago, Illinois.	Study disclosed at least one conflict of interest relationship	Provided funding to the study													No	Yes	No
Aspartame	496315	7245229	Incidence of brain tumors in rats fed aspartame	1981	Toxicol Lett	Hiroyuki Ishii	Ajinomoto Co., Inc, Japan	G.D. Searle & Co.	ACKNOWLEDGEMENTS I wish to thank Dr. D.C. Dodd, Director-Pathology, Product Safety Assessment, G.D. Searle & Co., for his valuable advice on the pathological findings, and Prof. A.N. Worden, Wolfson College, Cambridge, England, for suggestions relating to the manuscript.	None		Provided funding or expert assistance to the study												No	Yes	Yes
Aspartame	509286	430270	Effect of aspartame loading upon plasma and erythrocyte amino acid levels in phenylketonuric heterozygotes and normal adult subjects	1979	J Nutr	Marvin C Brummel	University of Iowa College of Medicine, U.S.A	G.D. Searle, Skokie, Illinois, U.S.	by a grant-in-aid from G.D. Searle, Skokie, Illinois, U.S.	Study disclosed at least one conflict of interest relationship	Provided funding to the study													No	No	Yes
Aspartame	509286	430270	Effect of aspartame loading upon plasma and erythrocyte amino acid levels in phenylketonuric heterozygotes and normal adult subjects	1979	J Nutr	Lewis D Stegink	University of Iowa College of Medicine, U.S.A	G.D. Searle, Skokie, Illinois, U.S.	by a grant-in-aid from G.D. Searle, Skokie, Illinois, U.S.	Study disclosed at least one conflict of interest relationship	Provided funding to the study													No	No	Yes
Aspartame	509286	430270	Effect of aspartame loading upon plasma and erythrocyte amino acid levels in phenylketonuric heterozygotes and normal adult subjects	1979	J Nutr	L J Filer	University of Iowa College of Medicine, U.S.A	G.D. Searle, Skokie, Illinois, U.S.	by a grant-in-aid from G.D. Searle, Skokie, Illinois, U.S.	Study disclosed at least one conflict of interest relationship	Provided funding to the study													No	No	Yes
Aspartame	509286	430270	Effect of aspartame loading upon plasma and erythrocyte amino acid levels in phenylketonuric heterozygotes and normal adult subjects	1979	J Nutr	George L Baker	University of Iowa College of Medicine, U.S.A	G.D. Searle, Skokie, Illinois, U.S.	by a grant-in-aid from G.D. Searle, Skokie, Illinois, U.S.	Study disclosed at least one conflict of interest relationship	Provided funding to the study													No	No	Yes
Aspartame	509097	4200872	Metabolism of aspartame in monkeys	1973	J Nutr	R E Ranney		Department of Chemical Research, Searle Laboratories	The syn thesis of [methyl-14Cl aspartame, fPhe(U)-14CIaspartame, and [Asp( IT)-14C]aspor tarne was carried out by Mr. J. M. Schiattar of the Department of Chemical Research, Searle Laboratories.6	None					Participated in conducting the study									No	No	Yes
Aspartame	509097	4200872	Metabolism of aspartame in monkeys	1973	J Nutr	J A Oppermann		Department of Chemical Research, Searle Laboratories	The syn thesis of [methyl-14Cl aspartame, fPhe(U)-14CIaspartame, and [Asp( IT)-14C]aspor tarne was carried out by Mr. J. M. Schiattar of the Department of Chemical Research, Searle Laboratories.6	None					Participated in conducting the study									No	No	Yes
Aspartame	509097	4200872	Metabolism of aspartame in monkeys	1973	J Nutr	E Muldoon		Department of Chemical Research, Searle Laboratories	The syn thesis of [methyl-14Cl aspartame, fPhe(U)-14CIaspartame, and [Asp( IT)-14C]aspor tarne was carried out by Mr. J. M. Schiattar of the Department of Chemical Research, Searle Laboratories.6	None					Participated in conducting the study									No	No	Yes
Cobalt	534463	35124137	A tiered approach to investigate the inhalation toxicity of cobalt substances. Tier 3: Inflammatory response following acute inhalation exposure correlates with lower tier data	2022	Regul Toxicol Pharmacol	Vanessa Viegas	Cobalt Institute, UK	Cobalt Institute	Funding statement and COI: The experimental work reported in this manuscript was funded by the Cobalt REACH Consortium (https://www.cobaltreachconsortium.or g/) and Cobalt Institute (https://www.cobaltinstitute.org). The authors Vanessa Viegas and Ruth Danzeisen are/were employees of the Cobalt Institute. The author Thomas O. Brock III consulted for the Cobalt Institute and Cobalt REACH Consortiu…	Study disclosed at least one conflict of interest relationship	Provided funding to the study						Received research grant funding					Held employment, board, committee, equity, or other position		No	No	Yes
Cobalt	534463	35124137	A tiered approach to investigate the inhalation toxicity of cobalt substances. Tier 3: Inflammatory response following acute inhalation exposure correlates with lower tier data	2022	Regul Toxicol Pharmacol	Vanessa Viegas	Cobalt Institute, UK	Cobalt REACH Consortium	Funding statement and COI: The experimental work reported in this manuscript was funded by the Cobalt REACH Consortium (https://www.cobaltreachconsortium.or g/) and Cobalt Institute (https://www.cobaltinstitute.org). The author Thomas O. Brock III consulted for the Cobalt Institute and Cobalt REACH Consortium from 2000 to 2012. All authors declare that the Cobalt REACH Consortium and Cobalt Insti…	Study disclosed at least one conflict of interest relationship	Provided funding to the study						Received research grant funding					Held employment, board, committee, equity, or other position		No	No	Yes
Cobalt	534463	35124137	A tiered approach to investigate the inhalation toxicity of cobalt substances. Tier 3: Inflammatory response following acute inhalation exposure correlates with lower tier data	2022	Regul Toxicol Pharmacol	Thomas O Brock		Cobalt Institute	Funding statement and COI: The experimental work reported in this manuscript was funded by the Cobalt REACH Consortium (https://www.cobaltreachconsortium.or g/) and Cobalt Institute (https://www.cobaltinstitute.org). The authors Vanessa Viegas and Ruth Danzeisen are/were employees of the Cobalt Institute. The author Thomas O. Brock III consulted for the Cobalt Institute and Cobalt REACH Consortiu…	Study disclosed at least one conflict of interest relationship	Provided funding to the study								Hired as consultant					No	No	Yes
Cobalt	534463	35124137	A tiered approach to investigate the inhalation toxicity of cobalt substances. Tier 3: Inflammatory response following acute inhalation exposure correlates with lower tier data	2022	Regul Toxicol Pharmacol	Thomas O Brock		Cobalt REACH Consortium	Funding statement and COI: The experimental work reported in this manuscript was funded by the Cobalt REACH Consortium (https://www.cobaltreachconsortium.or g/) and Cobalt Institute (https://www.cobaltinstitute.org). The author Thomas O. Brock III consulted for the Cobalt Institute and Cobalt REACH Consortium from 2000 to 2012. All authors declare that the Cobalt REACH Consortium and Cobalt Insti…	Study disclosed at least one conflict of interest relationship	Provided funding to the study								Hired as consultant					No	No	Yes
Cobalt	534463	35124137	A tiered approach to investigate the inhalation toxicity of cobalt substances. Tier 3: Inflammatory response following acute inhalation exposure correlates with lower tier data	2022	Regul Toxicol Pharmacol	Ruth Danzeisen	Cobalt Institute, UK	Cobalt Institute	Funding statement and COI: The experimental work reported in this manuscript was funded by the Cobalt REACH Consortium (https://www.cobaltreachconsortium.or g/) and Cobalt Institute (https://www.cobaltinstitute.org). The authors Vanessa Viegas and Ruth Danzeisen are/were employees of the Cobalt Institute. The author Thomas O. Brock III consulted for the Cobalt Institute and Cobalt REACH Consortiu…	Study disclosed at least one conflict of interest relationship	Provided funding to the study						Received research grant funding					Held employment, board, committee, equity, or other position		No	No	Yes
Cobalt	534463	35124137	A tiered approach to investigate the inhalation toxicity of cobalt substances. Tier 3: Inflammatory response following acute inhalation exposure correlates with lower tier data	2022	Regul Toxicol Pharmacol	Ruth Danzeisen	Cobalt Institute, UK	Cobalt REACH Consortium	Funding statement and COI: The experimental work reported in this manuscript was funded by the Cobalt REACH Consortium (https://www.cobaltreachconsortium.or g/) and Cobalt Institute (https://www.cobaltinstitute.org). The author Thomas O. Brock III consulted for the Cobalt Institute and Cobalt REACH Consortium from 2000 to 2012. All authors declare that the Cobalt REACH Consortium and Cobalt Insti…	Study disclosed at least one conflict of interest relationship	Provided funding to the study						Received research grant funding					Held employment, board, committee, equity, or other position		No	No	Yes
Cobalt	534463	35124137	A tiered approach to investigate the inhalation toxicity of cobalt substances. Tier 3: Inflammatory response following acute inhalation exposure correlates with lower tier data	2022	Regul Toxicol Pharmacol	Arne Burzlaff	EBRC Consulting GmbH, Germany	Cobalt Institute	Funding statement and COI: The experimental work reported in this manuscript was funded by the Cobalt REACH Consortium (https://www.cobaltreachconsortium.or g/) and Cobalt Institute (https://www.cobaltinstitute.org). The authors Vanessa Viegas and Ruth Danzeisen are/were employees of the Cobalt Institute. The author Thomas O. Brock III consulted for the Cobalt Institute and Cobalt REACH Consortiu…	Study disclosed at least one conflict of interest relationship	Provided funding to the study													No	No	Yes
Cobalt	534463	35124137	A tiered approach to investigate the inhalation toxicity of cobalt substances. Tier 3: Inflammatory response following acute inhalation exposure correlates with lower tier data	2022	Regul Toxicol Pharmacol	Arne Burzlaff	EBRC Consulting GmbH, Germany	Cobalt REACH Consortium	Funding statement and COI: The experimental work reported in this manuscript was funded by the Cobalt REACH Consortium (https://www.cobaltreachconsortium.or g/) and Cobalt Institute (https://www.cobaltinstitute.org). The author Thomas O. Brock III consulted for the Cobalt Institute and Cobalt REACH Consortium from 2000 to 2012. All authors declare that the Cobalt REACH Consortium and Cobalt Insti…	Study disclosed at least one conflict of interest relationship	Provided funding to the study													No	No	Yes
Cobalt	534461	35093462	A tiered approach to investigate the inhalation toxicity of cobalt substances. Tier 1: Bioaccessibility testing	2022	Regul Toxicol Pharmacol	Violaine Verougstraete	Eurometaux, Belgium	Cobalt REACH consortium	Vanessa Viegas reports a relationship with Cobalt Institute and Cobalt REACH consortium that includes: employment.	Study disclosed at least one conflict of interest relationship	Provided funding to the study						Received research grant funding							No	No	Yes
Cobalt	534461	35093462	A tiered approach to investigate the inhalation toxicity of cobalt substances. Tier 1: Bioaccessibility testing	2022	Regul Toxicol Pharmacol	Violaine Verougstraete	Eurometaux, Belgium	Cobalt Institute	Funding body: The experimental work reported in these manuscripts was funded by the Cobalt Institute and/or the Cobalt REACH Consortium. The Cobalt Institute is a not-for-profit trade association composed of producers, users, recyclers, and traders of cobalt. The Cobalt REACH Consortia have been established by the Board of the Cobalt Institute to implement REACH (Registration Evaluation Authorisa…	Study disclosed at least one conflict of interest relationship	Provided funding to the study						Received research grant funding							No	No	Yes
Cobalt	534461	35093462	A tiered approach to investigate the inhalation toxicity of cobalt substances. Tier 1: Bioaccessibility testing	2022	Regul Toxicol Pharmacol	Vanessa Viegas	Cobalt Institute, UK	Cobalt REACH consortium	Vanessa Viegas reports a relationship with Cobalt Institute and Cobalt REACH consortium that includes: employment.	Study disclosed at least one conflict of interest relationship	Provided funding to the study						Received research grant funding					Held employment, board, committee, equity, or other position		No	No	Yes
Cobalt	534461	35093462	A tiered approach to investigate the inhalation toxicity of cobalt substances. Tier 1: Bioaccessibility testing	2022	Regul Toxicol Pharmacol	Vanessa Viegas	Cobalt Institute, UK	Cobalt Institute	Funding body: The experimental work reported in these manuscripts was funded by the Cobalt Institute and/or the Cobalt REACH Consortium. The Cobalt Institute is a not-for-profit trade association composed of producers, users, recyclers, and traders of cobalt. The Cobalt REACH Consortia have been established by the Board of the Cobalt Institute to implement REACH (Registration Evaluation Authorisa…	Study disclosed at least one conflict of interest relationship	Provided funding to the study						Received research grant funding					Held employment, board, committee, equity, or other position		No	No	Yes
Cobalt	534461	35093462	A tiered approach to investigate the inhalation toxicity of cobalt substances. Tier 1: Bioaccessibility testing	2022	Regul Toxicol Pharmacol	Ruth Danzeisen	Cobalt Institute, UK	Cobalt REACH consortium	Vanessa Viegas reports a relationship with Cobalt Institute and Cobalt REACH consortium that includes: employment.	Study disclosed at least one conflict of interest relationship	Provided funding to the study						Received research grant funding					Held employment, board, committee, equity, or other position		No	No	Yes
Cobalt	534461	35093462	A tiered approach to investigate the inhalation toxicity of cobalt substances. Tier 1: Bioaccessibility testing	2022	Regul Toxicol Pharmacol	Ruth Danzeisen	Cobalt Institute, UK	Cobalt Institute	Funding body: The experimental work reported in these manuscripts was funded by the Cobalt Institute and/or the Cobalt REACH Consortium. The Cobalt Institute is a not-for-profit trade association composed of producers, users, recyclers, and traders of cobalt. The Cobalt REACH Consortia have been established by the Board of the Cobalt Institute to implement REACH (Registration Evaluation Authorisa…	Study disclosed at least one conflict of interest relationship	Provided funding to the study						Received research grant funding					Held employment, board, committee, equity, or other position		No	No	Yes
Cobalt	534461	35093462	A tiered approach to investigate the inhalation toxicity of cobalt substances. Tier 1: Bioaccessibility testing	2022	Regul Toxicol Pharmacol	Paul Marsh	Cobalt Institute, UK	Cobalt REACH consortium	Vanessa Viegas reports a relationship with Cobalt Institute and Cobalt REACH consortium that includes: employment.	Study disclosed at least one conflict of interest relationship	Provided funding to the study											Held employment, board, committee, equity, or other position		No	No	Yes
Cobalt	534461	35093462	A tiered approach to investigate the inhalation toxicity of cobalt substances. Tier 1: Bioaccessibility testing	2022	Regul Toxicol Pharmacol	Paul Marsh	Cobalt Institute, UK	Cobalt Institute	Funding body: The experimental work reported in these manuscripts was funded by the Cobalt Institute and/or the Cobalt REACH Consortium. The Cobalt Institute is a not-for-profit trade association composed of producers, users, recyclers, and traders of cobalt. The Cobalt REACH Consortia have been established by the Board of the Cobalt Institute to implement REACH (Registration Evaluation Authorisa…	Study disclosed at least one conflict of interest relationship	Provided funding to the study											Held employment, board, committee, equity, or other position		No	No	Yes
Cobalt	534461	35093462	A tiered approach to investigate the inhalation toxicity of cobalt substances. Tier 1: Bioaccessibility testing	2022	Regul Toxicol Pharmacol	Adriana Oller	NiPERA Inc, USA	Cobalt REACH consortium	Vanessa Viegas reports a relationship with Cobalt Institute and Cobalt REACH consortium that includes: employment.	Study disclosed at least one conflict of interest relationship	Provided funding to the study													No	No	Yes
Cobalt	534461	35093462	A tiered approach to investigate the inhalation toxicity of cobalt substances. Tier 1: Bioaccessibility testing	2022	Regul Toxicol Pharmacol	Adriana Oller	NiPERA Inc, USA	NiPERA Inc	The authors declare the following financial interests/personal relationships which may be considered as potential competing interests: Adriana R Oller reports financial support was provided by NiPERA Inc. Adriana Oller reports a relationship with NiPERA Inc that includes: employment.	Study disclosed at least one conflict of interest relationship							Received research grant funding					Held employment, board, committee, equity, or other position		No	No	Yes
Cobalt	534461	35093462	A tiered approach to investigate the inhalation toxicity of cobalt substances. Tier 1: Bioaccessibility testing	2022	Regul Toxicol Pharmacol	Adriana Oller	NiPERA Inc, USA	Cobalt Institute	Funding body: The experimental work reported in these manuscripts was funded by the Cobalt Institute and/or the Cobalt REACH Consortium. The Cobalt Institute is a not-for-profit trade association composed of producers, users, recyclers, and traders of cobalt. The Cobalt REACH Consortia have been established by the Board of the Cobalt Institute to implement REACH (Registration Evaluation Authorisa…	Study disclosed at least one conflict of interest relationship	Provided funding to the study													No	No	Yes
Cobalt	534456	35038485	A tiered approach to investigate the inhalation toxicity of cobalt substances. Tier 2 b: Reactive cobalt substances induce oxidative stress in ToxTracker and activate hypoxia target genes	2022	Regul Toxicol Pharmacol	Remco Derr		Toxys	Remco Derr, Nynke Moelijker, Giel Hendriks and Inger Brandsma are employed by Toxys, a company that commercially offers the ToxTracker assay.	Study disclosed at least one conflict of interest relationship				Provided data or physical materials/equipment to the study								Held employment, board, committee, equity, or other position		No	No	Yes
Cobalt	534456	35038485	A tiered approach to investigate the inhalation toxicity of cobalt substances. Tier 2 b: Reactive cobalt substances induce oxidative stress in ToxTracker and activate hypoxia target genes	2022	Regul Toxicol Pharmacol	Remco Derr		Cobalt REACH Consortia	The Cobalt REACH Consortia have been established by the Board of the Cobalt Institute to implement REACH (Registration Evaluation Authorisation and Restriction of Chemicals) on behalf of the cobalt industry, with the purpose of preparing the registration dossiers for cobalt and cobalt compounds.	Study disclosed at least one conflict of interest relationship	Provided funding to the study						Received research grant funding							No	No	Yes
Cobalt	534456	35038485	A tiered approach to investigate the inhalation toxicity of cobalt substances. Tier 2 b: Reactive cobalt substances induce oxidative stress in ToxTracker and activate hypoxia target genes	2022	Regul Toxicol Pharmacol	Remco Derr		Cobalt Institute	Funding statement: The experimental work reported in these manuscripts was funded by the Cobalt Institute and/or the Cobalt REACH Consortium. The Cobalt Institute is not-for-profit trade association composed of producers, users, recyclers, and traders of cobalt. The Cobalt REACH Consortia have been established by the Board of the Cobalt Institute to implement REACH (Registration Evaluation Author…	Study disclosed at least one conflict of interest relationship	Provided funding to the study						Received research grant funding							No	No	Yes
Cobalt	534456	35038485	A tiered approach to investigate the inhalation toxicity of cobalt substances. Tier 2 b: Reactive cobalt substances induce oxidative stress in ToxTracker and activate hypoxia target genes	2022	Regul Toxicol Pharmacol	Nynke Moelijker		Toxys	Remco Derr, Nynke Moelijker, Giel Hendriks and Inger Brandsma are employed by Toxys, a company that commercially offers the ToxTracker assay.	Study disclosed at least one conflict of interest relationship				Provided data or physical materials/equipment to the study								Held employment, board, committee, equity, or other position		No	No	Yes
Cobalt	534456	35038485	A tiered approach to investigate the inhalation toxicity of cobalt substances. Tier 2 b: Reactive cobalt substances induce oxidative stress in ToxTracker and activate hypoxia target genes	2022	Regul Toxicol Pharmacol	Nynke Moelijker		Cobalt REACH Consortia	The Cobalt REACH Consortia have been established by the Board of the Cobalt Institute to implement REACH (Registration Evaluation Authorisation and Restriction of Chemicals) on behalf of the cobalt industry, with the purpose of preparing the registration dossiers for cobalt and cobalt compounds.	Study disclosed at least one conflict of interest relationship	Provided funding to the study													No	No	Yes
Cobalt	534456	35038485	A tiered approach to investigate the inhalation toxicity of cobalt substances. Tier 2 b: Reactive cobalt substances induce oxidative stress in ToxTracker and activate hypoxia target genes	2022	Regul Toxicol Pharmacol	Nynke Moelijker		Cobalt Institute	Funding statement: The experimental work reported in these manuscripts was funded by the Cobalt Institute and/or the Cobalt REACH Consortium. The Cobalt Institute is not-for-profit trade association composed of producers, users, recyclers, and traders of cobalt. The Cobalt REACH Consortia have been established by the Board of the Cobalt Institute to implement REACH (Registration Evaluation Author…	Study disclosed at least one conflict of interest relationship	Provided funding to the study													No	No	Yes
Cobalt	534456	35038485	A tiered approach to investigate the inhalation toxicity of cobalt substances. Tier 2 b: Reactive cobalt substances induce oxidative stress in ToxTracker and activate hypoxia target genes	2022	Regul Toxicol Pharmacol	Inger Brandsma		Toxys	Remco Derr, Nynke Moelijker, Giel Hendriks and Inger Brandsma are employed by Toxys, a company that commercially offers the ToxTracker assay.	Study disclosed at least one conflict of interest relationship				Provided data or physical materials/equipment to the study								Held employment, board, committee, equity, or other position		No	No	Yes
Cobalt	534456	35038485	A tiered approach to investigate the inhalation toxicity of cobalt substances. Tier 2 b: Reactive cobalt substances induce oxidative stress in ToxTracker and activate hypoxia target genes	2022	Regul Toxicol Pharmacol	Inger Brandsma		Cobalt REACH Consortia	The Cobalt REACH Consortia have been established by the Board of the Cobalt Institute to implement REACH (Registration Evaluation Authorisation and Restriction of Chemicals) on behalf of the cobalt industry, with the purpose of preparing the registration dossiers for cobalt and cobalt compounds.	Study disclosed at least one conflict of interest relationship	Provided funding to the study						Received research grant funding							No	No	Yes
Cobalt	534456	35038485	A tiered approach to investigate the inhalation toxicity of cobalt substances. Tier 2 b: Reactive cobalt substances induce oxidative stress in ToxTracker and activate hypoxia target genes	2022	Regul Toxicol Pharmacol	Inger Brandsma		Cobalt Institute	Funding statement: The experimental work reported in these manuscripts was funded by the Cobalt Institute and/or the Cobalt REACH Consortium. The Cobalt Institute is not-for-profit trade association composed of producers, users, recyclers, and traders of cobalt. The Cobalt REACH Consortia have been established by the Board of the Cobalt Institute to implement REACH (Registration Evaluation Author…	Study disclosed at least one conflict of interest relationship	Provided funding to the study						Received research grant funding							No	No	Yes
Cobalt	534456	35038485	A tiered approach to investigate the inhalation toxicity of cobalt substances. Tier 2 b: Reactive cobalt substances induce oxidative stress in ToxTracker and activate hypoxia target genes	2022	Regul Toxicol Pharmacol	Giel Hendriks		Toxys	Remco Derr, Nynke Moelijker, Giel Hendriks and Inger Brandsma are employed by Toxys, a company that commercially offers the ToxTracker assay.	Study disclosed at least one conflict of interest relationship				Provided data or physical materials/equipment to the study								Held employment, board, committee, equity, or other position		No	No	Yes
Cobalt	534456	35038485	A tiered approach to investigate the inhalation toxicity of cobalt substances. Tier 2 b: Reactive cobalt substances induce oxidative stress in ToxTracker and activate hypoxia target genes	2022	Regul Toxicol Pharmacol	Giel Hendriks		Cobalt REACH Consortia	The Cobalt REACH Consortia have been established by the Board of the Cobalt Institute to implement REACH (Registration Evaluation Authorisation and Restriction of Chemicals) on behalf of the cobalt industry, with the purpose of preparing the registration dossiers for cobalt and cobalt compounds.	Study disclosed at least one conflict of interest relationship	Provided funding to the study													No	No	Yes
Cobalt	534456	35038485	A tiered approach to investigate the inhalation toxicity of cobalt substances. Tier 2 b: Reactive cobalt substances induce oxidative stress in ToxTracker and activate hypoxia target genes	2022	Regul Toxicol Pharmacol	Giel Hendriks		Cobalt Institute	Funding statement: The experimental work reported in these manuscripts was funded by the Cobalt Institute and/or the Cobalt REACH Consortium. The Cobalt Institute is not-for-profit trade association composed of producers, users, recyclers, and traders of cobalt. The Cobalt REACH Consortia have been established by the Board of the Cobalt Institute to implement REACH (Registration Evaluation Author…	Study disclosed at least one conflict of interest relationship	Provided funding to the study													No	No	Yes
Cobalt	534474	34968619	N6-methyladenosine(m(6)A) demethylase FTO regulates cellular apoptosis following cobalt-induced oxidative stress	2022	Environ Pollut	Zhou, J.		Cloud-seq Biotech Inc. (Shanghai, China)	The authors would like to thank Cloud-seq Biotech Inc. (Shanghai, China) and the Public Technology Service Center of Fujian Medical University (Fuzhou, China) for their technical assistance.	None		Provided funding or expert assistance to the study												No	No	Yes
Cobalt	534474	34968619	N6-methyladenosine(m(6)A) demethylase FTO regulates cellular apoptosis following cobalt-induced oxidative stress	2022	Environ Pollut	Zheng, F.		Cloud-seq Biotech Inc. (Shanghai, China)	The authors would like to thank Cloud-seq Biotech Inc. (Shanghai, China) and the Public Technology Service Center of Fujian Medical University (Fuzhou, China) for their technical assistance.	None		Provided funding or expert assistance to the study												No	No	Yes
Cobalt	534474	34968619	N6-methyladenosine(m(6)A) demethylase FTO regulates cellular apoptosis following cobalt-induced oxidative stress	2022	Environ Pollut	Yu, G.		Cloud-seq Biotech Inc. (Shanghai, China)	The authors would like to thank Cloud-seq Biotech Inc. (Shanghai, China) and the Public Technology Service Center of Fujian Medical University (Fuzhou, China) for their technical assistance.	None		Provided funding or expert assistance to the study												No	No	Yes
Cobalt	534474	34968619	N6-methyladenosine(m(6)A) demethylase FTO regulates cellular apoptosis following cobalt-induced oxidative stress	2022	Environ Pollut	Wu, S.		Cloud-seq Biotech Inc. (Shanghai, China)	The authors would like to thank Cloud-seq Biotech Inc. (Shanghai, China) and the Public Technology Service Center of Fujian Medical University (Fuzhou, China) for their technical assistance.	None		Provided funding or expert assistance to the study												No	No	Yes
Cobalt	534474	34968619	N6-methyladenosine(m(6)A) demethylase FTO regulates cellular apoptosis following cobalt-induced oxidative stress	2022	Environ Pollut	Tang, J.		Cloud-seq Biotech Inc. (Shanghai, China)	The authors would like to thank Cloud-seq Biotech Inc. (Shanghai, China) and the Public Technology Service Center of Fujian Medical University (Fuzhou, China) for their technical assistance.	None		Provided funding or expert assistance to the study												No	No	Yes
Cobalt	534474	34968619	N6-methyladenosine(m(6)A) demethylase FTO regulates cellular apoptosis following cobalt-induced oxidative stress	2022	Environ Pollut	Su, Q.		Cloud-seq Biotech Inc. (Shanghai, China)	The authors would like to thank Cloud-seq Biotech Inc. (Shanghai, China) and the Public Technology Service Center of Fujian Medical University (Fuzhou, China) for their technical assistance.	None		Provided funding or expert assistance to the study												No	No	Yes
Cobalt	534474	34968619	N6-methyladenosine(m(6)A) demethylase FTO regulates cellular apoptosis following cobalt-induced oxidative stress	2022	Environ Pollut	Shao, W.		Cloud-seq Biotech Inc. (Shanghai, China)	The authors would like to thank Cloud-seq Biotech Inc. (Shanghai, China) and the Public Technology Service Center of Fujian Medical University (Fuzhou, China) for their technical assistance.	None		Provided funding or expert assistance to the study												No	No	Yes
Cobalt	534474	34968619	N6-methyladenosine(m(6)A) demethylase FTO regulates cellular apoptosis following cobalt-induced oxidative stress	2022	Environ Pollut	Li, H.		Cloud-seq Biotech Inc. (Shanghai, China)	The authors would like to thank Cloud-seq Biotech Inc. (Shanghai, China) and the Public Technology Service Center of Fujian Medical University (Fuzhou, China) for their technical assistance.	None		Provided funding or expert assistance to the study												No	No	Yes
Cobalt	534474	34968619	N6-methyladenosine(m(6)A) demethylase FTO regulates cellular apoptosis following cobalt-induced oxidative stress	2022	Environ Pollut	Hu, H.		Cloud-seq Biotech Inc. (Shanghai, China)	The authors would like to thank Cloud-seq Biotech Inc. (Shanghai, China) and the Public Technology Service Center of Fujian Medical University (Fuzhou, China) for their technical assistance.	None		Provided funding or expert assistance to the study												No	No	Yes
Cobalt	534474	34968619	N6-methyladenosine(m(6)A) demethylase FTO regulates cellular apoptosis following cobalt-induced oxidative stress	2022	Environ Pollut	Guo, Z.		Cloud-seq Biotech Inc. (Shanghai, China)	The authors would like to thank Cloud-seq Biotech Inc. (Shanghai, China) and the Public Technology Service Center of Fujian Medical University (Fuzhou, China) for their technical assistance.	None		Provided funding or expert assistance to the study												No	No	Yes
Cobalt	534604	34896478	Site-specific cancer risk following cobalt exposure via orthopedic implants or in occupational settings: A systematic review and meta-analysis	2022	Regul Toxicol Pharmacol	Stephen Marcello	A J&J Company, United States	Johnson & Johnson	Acknowledgement: The following individuals are acknowledged for their diligent review of the manuscript: Stephen Hope (LifeScan Scotland Inc.); Marek Kolendo (Waldemar Link GmbH & Co. KG); John Wright, Edward Reverdy, and Robert Hastings (Johnson & Johnson); Anna Moeke-Knizhnik (Biotronik); Bola Taiwo (Zimmer Biomet).	Study disclosed at least one conflict of interest relationship			Provided review of the study manuscript											Yes	No	No
Cobalt	534604	34896478	Site-specific cancer risk following cobalt exposure via orthopedic implants or in occupational settings: A systematic review and meta-analysis	2022	Regul Toxicol Pharmacol	Stephen Marcello	A J&J Company, United States	MedTech Europe	Cardno ChemRisk received financial support from MedTech Europe. MedTech Europe is the European trade association for the medical technology industry including diagnostics, medical devices, and digital health. MedTech Europe is the European trade association for the medical technology industry including diagnostics, medical devices and digital health.	Study disclosed at least one conflict of interest relationship	Provided funding to the study													Yes	No	No
Cobalt	534604	34896478	Site-specific cancer risk following cobalt exposure via orthopedic implants or in occupational settings: A systematic review and meta-analysis	2022	Regul Toxicol Pharmacol	Stephen Marcello	A J&J Company, United States	Biotronik	Acknowledgement: The following individuals are acknowledged for their diligent review of the manuscript: Stephen Hope (LifeScan Scotland Inc.); Marek Kolendo (Waldemar Link GmbH & Co. KG); John Wright, Edward Reverdy, and Robert Hastings (Johnson & Johnson); Anna Moeke-Knizhnik (Biotronik); Bola Taiwo (Zimmer Biomet).	Study disclosed at least one conflict of interest relationship			Provided review of the study manuscript											Yes	No	No
Cobalt	534604	34896478	Site-specific cancer risk following cobalt exposure via orthopedic implants or in occupational settings: A systematic review and meta-analysis	2022	Regul Toxicol Pharmacol	Stephen Marcello	A J&J Company, United States	Med-Tech Europe	Cardno ChemRisk received financial support from Med-Tech Europe.	Study disclosed at least one conflict of interest relationship	Provided funding to the study													Yes	No	No
Cobalt	534604	34896478	Site-specific cancer risk following cobalt exposure via orthopedic implants or in occupational settings: A systematic review and meta-analysis	2022	Regul Toxicol Pharmacol	Stephen Marcello	A J&J Company, United States	Zimmer Biomet	Acknowledgement: The following individuals are acknowledged for their diligent review of the manuscript: Stephen Hope (LifeScan Scotland Inc.); Marek Kolendo (Waldemar Link GmbH & Co. KG); John Wright, Edward Reverdy, and Robert Hastings (Johnson & Johnson); Anna Moeke-Knizhnik (Biotronik); Bola Taiwo (Zimmer Biomet).	Study disclosed at least one conflict of interest relationship			Provided review of the study manuscript											Yes	No	No
Cobalt	534604	34896478	Site-specific cancer risk following cobalt exposure via orthopedic implants or in occupational settings: A systematic review and meta-analysis	2022	Regul Toxicol Pharmacol	Stephen Marcello	A J&J Company, United States	Waldemar Link GmbH & Co. KG	Acknowledgement: The following individuals are acknowledged for their diligent review of the manuscript: Stephen Hope (LifeScan Scotland Inc.); Marek Kolendo (Waldemar Link GmbH & Co. KG); John Wright, Edward Reverdy, and Robert Hastings (Johnson & Johnson); Anna Moeke-Knizhnik (Biotronik); Bola Taiwo (Zimmer Biomet).	Study disclosed at least one conflict of interest relationship			Provided review of the study manuscript											Yes	No	No
Cobalt	534604	34896478	Site-specific cancer risk following cobalt exposure via orthopedic implants or in occupational settings: A systematic review and meta-analysis	2022	Regul Toxicol Pharmacol	Stephen Marcello	A J&J Company, United States	LifeScan Scotland Inc.	Acknowledgement: The following individuals are acknowledged for their diligent review of the manuscript: Stephen Hope (LifeScan Scotland Inc.); Marek Kolendo (Waldemar Link GmbH & Co. KG); John Wright, Edward Reverdy, and Robert Hastings (Johnson & Johnson); Anna Moeke-Knizhnik (Biotronik); Bola Taiwo (Zimmer Biomet).	Study disclosed at least one conflict of interest relationship			Provided review of the study manuscript											Yes	No	No
Cobalt	534604	34896478	Site-specific cancer risk following cobalt exposure via orthopedic implants or in occupational settings: A systematic review and meta-analysis	2022	Regul Toxicol Pharmacol	Shumin Zhang	Johnson & Johnson, United States	Johnson & Johnson	Acknowledgement: The following individuals are acknowledged for their diligent review of the manuscript: Stephen Hope (LifeScan Scotland Inc.); Marek Kolendo (Waldemar Link GmbH & Co. KG); John Wright, Edward Reverdy, and Robert Hastings (Johnson & Johnson); Anna Moeke-Knizhnik (Biotronik); Bola Taiwo (Zimmer Biomet).	Study disclosed at least one conflict of interest relationship			Provided review of the study manuscript											Yes	No	No
Cobalt	534604	34896478	Site-specific cancer risk following cobalt exposure via orthopedic implants or in occupational settings: A systematic review and meta-analysis	2022	Regul Toxicol Pharmacol	Shumin Zhang	Johnson & Johnson, United States	MedTech Europe	Cardno ChemRisk received financial support from MedTech Europe. MedTech Europe is the European trade association for the medical technology industry including diagnostics, medical devices, and digital health. MedTech Europe is the European trade association for the medical technology industry including diagnostics, medical devices and digital health.	Study disclosed at least one conflict of interest relationship	Provided funding to the study													Yes	No	No
Cobalt	534604	34896478	Site-specific cancer risk following cobalt exposure via orthopedic implants or in occupational settings: A systematic review and meta-analysis	2022	Regul Toxicol Pharmacol	Shumin Zhang	Johnson & Johnson, United States	Biotronik	Acknowledgement: The following individuals are acknowledged for their diligent review of the manuscript: Stephen Hope (LifeScan Scotland Inc.); Marek Kolendo (Waldemar Link GmbH & Co. KG); John Wright, Edward Reverdy, and Robert Hastings (Johnson & Johnson); Anna Moeke-Knizhnik (Biotronik); Bola Taiwo (Zimmer Biomet).	Study disclosed at least one conflict of interest relationship			Provided review of the study manuscript											Yes	No	No
Cobalt	534604	34896478	Site-specific cancer risk following cobalt exposure via orthopedic implants or in occupational settings: A systematic review and meta-analysis	2022	Regul Toxicol Pharmacol	Shumin Zhang	Johnson & Johnson, United States	Med-Tech Europe	Cardno ChemRisk received financial support from Med-Tech Europe.	Study disclosed at least one conflict of interest relationship	Provided funding to the study													Yes	No	No
Cobalt	534604	34896478	Site-specific cancer risk following cobalt exposure via orthopedic implants or in occupational settings: A systematic review and meta-analysis	2022	Regul Toxicol Pharmacol	Shumin Zhang	Johnson & Johnson, United States	Zimmer Biomet	Acknowledgement: The following individuals are acknowledged for their diligent review of the manuscript: Stephen Hope (LifeScan Scotland Inc.); Marek Kolendo (Waldemar Link GmbH & Co. KG); John Wright, Edward Reverdy, and Robert Hastings (Johnson & Johnson); Anna Moeke-Knizhnik (Biotronik); Bola Taiwo (Zimmer Biomet).	Study disclosed at least one conflict of interest relationship			Provided review of the study manuscript											Yes	No	No
Cobalt	534604	34896478	Site-specific cancer risk following cobalt exposure via orthopedic implants or in occupational settings: A systematic review and meta-analysis	2022	Regul Toxicol Pharmacol	Shumin Zhang	Johnson & Johnson, United States	Waldemar Link GmbH & Co. KG	Acknowledgement: The following individuals are acknowledged for their diligent review of the manuscript: Stephen Hope (LifeScan Scotland Inc.); Marek Kolendo (Waldemar Link GmbH & Co. KG); John Wright, Edward Reverdy, and Robert Hastings (Johnson & Johnson); Anna Moeke-Knizhnik (Biotronik); Bola Taiwo (Zimmer Biomet).	Study disclosed at least one conflict of interest relationship			Provided review of the study manuscript											Yes	No	No
Cobalt	534604	34896478	Site-specific cancer risk following cobalt exposure via orthopedic implants or in occupational settings: A systematic review and meta-analysis	2022	Regul Toxicol Pharmacol	Shumin Zhang	Johnson & Johnson, United States	LifeScan Scotland Inc.	Acknowledgement: The following individuals are acknowledged for their diligent review of the manuscript: Stephen Hope (LifeScan Scotland Inc.); Marek Kolendo (Waldemar Link GmbH & Co. KG); John Wright, Edward Reverdy, and Robert Hastings (Johnson & Johnson); Anna Moeke-Knizhnik (Biotronik); Bola Taiwo (Zimmer Biomet).	Study disclosed at least one conflict of interest relationship			Provided review of the study manuscript											Yes	No	No
Cobalt	534604	34896478	Site-specific cancer risk following cobalt exposure via orthopedic implants or in occupational settings: A systematic review and meta-analysis	2022	Regul Toxicol Pharmacol	Philippe Hasgall		Johnson & Johnson	Acknowledgement: The following individuals are acknowledged for their diligent review of the manuscript: Stephen Hope (LifeScan Scotland Inc.); Marek Kolendo (Waldemar Link GmbH & Co. KG); John Wright, Edward Reverdy, and Robert Hastings (Johnson & Johnson); Anna Moeke-Knizhnik (Biotronik); Bola Taiwo (Zimmer Biomet).	Study disclosed at least one conflict of interest relationship			Provided review of the study manuscript											Yes	No	No
Cobalt	534604	34896478	Site-specific cancer risk following cobalt exposure via orthopedic implants or in occupational settings: A systematic review and meta-analysis	2022	Regul Toxicol Pharmacol	Philippe Hasgall		MedTech Europe	Cardno ChemRisk received financial support from MedTech Europe. MedTech Europe is the European trade association for the medical technology industry including diagnostics, medical devices, and digital health. MedTech Europe is the European trade association for the medical technology industry including diagnostics, medical devices and digital health.	Study disclosed at least one conflict of interest relationship	Provided funding to the study													Yes	No	No
Cobalt	534604	34896478	Site-specific cancer risk following cobalt exposure via orthopedic implants or in occupational settings: A systematic review and meta-analysis	2022	Regul Toxicol Pharmacol	Philippe Hasgall		Biotronik	Acknowledgement: The following individuals are acknowledged for their diligent review of the manuscript: Stephen Hope (LifeScan Scotland Inc.); Marek Kolendo (Waldemar Link GmbH & Co. KG); John Wright, Edward Reverdy, and Robert Hastings (Johnson & Johnson); Anna Moeke-Knizhnik (Biotronik); Bola Taiwo (Zimmer Biomet).	Study disclosed at least one conflict of interest relationship			Provided review of the study manuscript											Yes	No	No
Cobalt	534604	34896478	Site-specific cancer risk following cobalt exposure via orthopedic implants or in occupational settings: A systematic review and meta-analysis	2022	Regul Toxicol Pharmacol	Philippe Hasgall		Med-Tech Europe	Cardno ChemRisk received financial support from Med-Tech Europe.	Study disclosed at least one conflict of interest relationship	Provided funding to the study													Yes	No	No
Cobalt	534604	34896478	Site-specific cancer risk following cobalt exposure via orthopedic implants or in occupational settings: A systematic review and meta-analysis	2022	Regul Toxicol Pharmacol	Philippe Hasgall		Zimmer Biomet	Acknowledgement: The following individuals are acknowledged for their diligent review of the manuscript: Stephen Hope (LifeScan Scotland Inc.); Marek Kolendo (Waldemar Link GmbH & Co. KG); John Wright, Edward Reverdy, and Robert Hastings (Johnson & Johnson); Anna Moeke-Knizhnik (Biotronik); Bola Taiwo (Zimmer Biomet).	Study disclosed at least one conflict of interest relationship			Provided review of the study manuscript											Yes	No	No
Cobalt	534604	34896478	Site-specific cancer risk following cobalt exposure via orthopedic implants or in occupational settings: A systematic review and meta-analysis	2022	Regul Toxicol Pharmacol	Philippe Hasgall		Waldemar Link GmbH & Co. KG	Acknowledgement: The following individuals are acknowledged for their diligent review of the manuscript: Stephen Hope (LifeScan Scotland Inc.); Marek Kolendo (Waldemar Link GmbH & Co. KG); John Wright, Edward Reverdy, and Robert Hastings (Johnson & Johnson); Anna Moeke-Knizhnik (Biotronik); Bola Taiwo (Zimmer Biomet).	Study disclosed at least one conflict of interest relationship			Provided review of the study manuscript											Yes	No	No
Cobalt	534604	34896478	Site-specific cancer risk following cobalt exposure via orthopedic implants or in occupational settings: A systematic review and meta-analysis	2022	Regul Toxicol Pharmacol	Philippe Hasgall		LifeScan Scotland Inc.	Acknowledgement: The following individuals are acknowledged for their diligent review of the manuscript: Stephen Hope (LifeScan Scotland Inc.); Marek Kolendo (Waldemar Link GmbH & Co. KG); John Wright, Edward Reverdy, and Robert Hastings (Johnson & Johnson); Anna Moeke-Knizhnik (Biotronik); Bola Taiwo (Zimmer Biomet).	Study disclosed at least one conflict of interest relationship			Provided review of the study manuscript											Yes	No	No
Cobalt	534604	34896478	Site-specific cancer risk following cobalt exposure via orthopedic implants or in occupational settings: A systematic review and meta-analysis	2022	Regul Toxicol Pharmacol	Paul M Coplan	Johnson & Johnson, United States	Johnson & Johnson	Acknowledgement: The following individuals are acknowledged for their diligent review of the manuscript: Stephen Hope (LifeScan Scotland Inc.); Marek Kolendo (Waldemar Link GmbH & Co. KG); John Wright, Edward Reverdy, and Robert Hastings (Johnson & Johnson); Anna Moeke-Knizhnik (Biotronik); Bola Taiwo (Zimmer Biomet).	Study disclosed at least one conflict of interest relationship			Provided review of the study manuscript											Yes	No	No
Cobalt	534604	34896478	Site-specific cancer risk following cobalt exposure via orthopedic implants or in occupational settings: A systematic review and meta-analysis	2022	Regul Toxicol Pharmacol	Paul M Coplan	Johnson & Johnson, United States	MedTech Europe	Cardno ChemRisk received financial support from MedTech Europe. MedTech Europe is the European trade association for the medical technology industry including diagnostics, medical devices, and digital health. MedTech Europe is the European trade association for the medical technology industry including diagnostics, medical devices and digital health.	Study disclosed at least one conflict of interest relationship	Provided funding to the study													Yes	No	No
Cobalt	534604	34896478	Site-specific cancer risk following cobalt exposure via orthopedic implants or in occupational settings: A systematic review and meta-analysis	2022	Regul Toxicol Pharmacol	Paul M Coplan	Johnson & Johnson, United States	Biotronik	Acknowledgement: The following individuals are acknowledged for their diligent review of the manuscript: Stephen Hope (LifeScan Scotland Inc.); Marek Kolendo (Waldemar Link GmbH & Co. KG); John Wright, Edward Reverdy, and Robert Hastings (Johnson & Johnson); Anna Moeke-Knizhnik (Biotronik); Bola Taiwo (Zimmer Biomet).	Study disclosed at least one conflict of interest relationship			Provided review of the study manuscript											Yes	No	No
Cobalt	534604	34896478	Site-specific cancer risk following cobalt exposure via orthopedic implants or in occupational settings: A systematic review and meta-analysis	2022	Regul Toxicol Pharmacol	Paul M Coplan	Johnson & Johnson, United States	Med-Tech Europe	Cardno ChemRisk received financial support from Med-Tech Europe.	Study disclosed at least one conflict of interest relationship	Provided funding to the study													Yes	No	No
Cobalt	534604	34896478	Site-specific cancer risk following cobalt exposure via orthopedic implants or in occupational settings: A systematic review and meta-analysis	2022	Regul Toxicol Pharmacol	Paul M Coplan	Johnson & Johnson, United States	Zimmer Biomet	Acknowledgement: The following individuals are acknowledged for their diligent review of the manuscript: Stephen Hope (LifeScan Scotland Inc.); Marek Kolendo (Waldemar Link GmbH & Co. KG); John Wright, Edward Reverdy, and Robert Hastings (Johnson & Johnson); Anna Moeke-Knizhnik (Biotronik); Bola Taiwo (Zimmer Biomet).	Study disclosed at least one conflict of interest relationship			Provided review of the study manuscript											Yes	No	No
Cobalt	534604	34896478	Site-specific cancer risk following cobalt exposure via orthopedic implants or in occupational settings: A systematic review and meta-analysis	2022	Regul Toxicol Pharmacol	Paul M Coplan	Johnson & Johnson, United States	Waldemar Link GmbH & Co. KG	Acknowledgement: The following individuals are acknowledged for their diligent review of the manuscript: Stephen Hope (LifeScan Scotland Inc.); Marek Kolendo (Waldemar Link GmbH & Co. KG); John Wright, Edward Reverdy, and Robert Hastings (Johnson & Johnson); Anna Moeke-Knizhnik (Biotronik); Bola Taiwo (Zimmer Biomet).	Study disclosed at least one conflict of interest relationship			Provided review of the study manuscript											Yes	No	No
Cobalt	534604	34896478	Site-specific cancer risk following cobalt exposure via orthopedic implants or in occupational settings: A systematic review and meta-analysis	2022	Regul Toxicol Pharmacol	Paul M Coplan	Johnson & Johnson, United States	LifeScan Scotland Inc.	Acknowledgement: The following individuals are acknowledged for their diligent review of the manuscript: Stephen Hope (LifeScan Scotland Inc.); Marek Kolendo (Waldemar Link GmbH & Co. KG); John Wright, Edward Reverdy, and Robert Hastings (Johnson & Johnson); Anna Moeke-Knizhnik (Biotronik); Bola Taiwo (Zimmer Biomet).	Study disclosed at least one conflict of interest relationship			Provided review of the study manuscript											Yes	No	No
Cobalt	534604	34896478	Site-specific cancer risk following cobalt exposure via orthopedic implants or in occupational settings: A systematic review and meta-analysis	2022	Regul Toxicol Pharmacol	Natalie S Egnot	Cardno ChemRisk, United States	Cardno ChemRisk	NSE is an employee of Cardno ChemRisk. Cardno ChemRisk received financial support from MedTech Europe. NSE is employed by Cardno ChemRisk, a consulting firm that provides scientific advice to the government, corporations, law firms, and various scientific and professional organizations. Cardno ChemRisk received financial support from Med-Tech Europe.	Study disclosed at least one conflict of interest relationship												Held employment, board, committee, equity, or other position		Yes	No	No
Cobalt	534604	34896478	Site-specific cancer risk following cobalt exposure via orthopedic implants or in occupational settings: A systematic review and meta-analysis	2022	Regul Toxicol Pharmacol	Natalie S Egnot	Cardno ChemRisk, United States	Johnson & Johnson	Acknowledgement: The following individuals are acknowledged for their diligent review of the manuscript: Stephen Hope (LifeScan Scotland Inc.); Marek Kolendo (Waldemar Link GmbH & Co. KG); John Wright, Edward Reverdy, and Robert Hastings (Johnson & Johnson); Anna Moeke-Knizhnik (Biotronik); Bola Taiwo (Zimmer Biomet).	Study disclosed at least one conflict of interest relationship			Provided review of the study manuscript											Yes	No	No
Cobalt	534604	34896478	Site-specific cancer risk following cobalt exposure via orthopedic implants or in occupational settings: A systematic review and meta-analysis	2022	Regul Toxicol Pharmacol	Natalie S Egnot	Cardno ChemRisk, United States	MedTech Europe	Cardno ChemRisk received financial support from MedTech Europe. MedTech Europe is the European trade association for the medical technology industry including diagnostics, medical devices, and digital health. MedTech Europe is the European trade association for the medical technology industry including diagnostics, medical devices and digital health.	Study disclosed at least one conflict of interest relationship	Provided funding to the study													Yes	No	No
Cobalt	534604	34896478	Site-specific cancer risk following cobalt exposure via orthopedic implants or in occupational settings: A systematic review and meta-analysis	2022	Regul Toxicol Pharmacol	Natalie S Egnot	Cardno ChemRisk, United States	Biotronik	Acknowledgement: The following individuals are acknowledged for their diligent review of the manuscript: Stephen Hope (LifeScan Scotland Inc.); Marek Kolendo (Waldemar Link GmbH & Co. KG); John Wright, Edward Reverdy, and Robert Hastings (Johnson & Johnson); Anna Moeke-Knizhnik (Biotronik); Bola Taiwo (Zimmer Biomet).	Study disclosed at least one conflict of interest relationship			Provided review of the study manuscript											Yes	No	No
Cobalt	534604	34896478	Site-specific cancer risk following cobalt exposure via orthopedic implants or in occupational settings: A systematic review and meta-analysis	2022	Regul Toxicol Pharmacol	Natalie S Egnot	Cardno ChemRisk, United States	Med-Tech Europe	Cardno ChemRisk received financial support from Med-Tech Europe.	Study disclosed at least one conflict of interest relationship	Provided funding to the study													Yes	No	No
Cobalt	534604	34896478	Site-specific cancer risk following cobalt exposure via orthopedic implants or in occupational settings: A systematic review and meta-analysis	2022	Regul Toxicol Pharmacol	Natalie S Egnot	Cardno ChemRisk, United States	Zimmer Biomet	Acknowledgement: The following individuals are acknowledged for their diligent review of the manuscript: Stephen Hope (LifeScan Scotland Inc.); Marek Kolendo (Waldemar Link GmbH & Co. KG); John Wright, Edward Reverdy, and Robert Hastings (Johnson & Johnson); Anna Moeke-Knizhnik (Biotronik); Bola Taiwo (Zimmer Biomet).	Study disclosed at least one conflict of interest relationship			Provided review of the study manuscript											Yes	No	No
Cobalt	534604	34896478	Site-specific cancer risk following cobalt exposure via orthopedic implants or in occupational settings: A systematic review and meta-analysis	2022	Regul Toxicol Pharmacol	Natalie S Egnot	Cardno ChemRisk, United States	Waldemar Link GmbH & Co. KG	Acknowledgement: The following individuals are acknowledged for their diligent review of the manuscript: Stephen Hope (LifeScan Scotland Inc.); Marek Kolendo (Waldemar Link GmbH & Co. KG); John Wright, Edward Reverdy, and Robert Hastings (Johnson & Johnson); Anna Moeke-Knizhnik (Biotronik); Bola Taiwo (Zimmer Biomet).	Study disclosed at least one conflict of interest relationship			Provided review of the study manuscript											Yes	No	No
Cobalt	534604	34896478	Site-specific cancer risk following cobalt exposure via orthopedic implants or in occupational settings: A systematic review and meta-analysis	2022	Regul Toxicol Pharmacol	Natalie S Egnot	Cardno ChemRisk, United States	LifeScan Scotland Inc.	Acknowledgement: The following individuals are acknowledged for their diligent review of the manuscript: Stephen Hope (LifeScan Scotland Inc.); Marek Kolendo (Waldemar Link GmbH & Co. KG); John Wright, Edward Reverdy, and Robert Hastings (Johnson & Johnson); Anna Moeke-Knizhnik (Biotronik); Bola Taiwo (Zimmer Biomet).	Study disclosed at least one conflict of interest relationship			Provided review of the study manuscript											Yes	No	No
Cobalt	534604	34896478	Site-specific cancer risk following cobalt exposure via orthopedic implants or in occupational settings: A systematic review and meta-analysis	2022	Regul Toxicol Pharmacol	Luca Orlandini		Johnson & Johnson	Acknowledgement: The following individuals are acknowledged for their diligent review of the manuscript: Stephen Hope (LifeScan Scotland Inc.); Marek Kolendo (Waldemar Link GmbH & Co. KG); John Wright, Edward Reverdy, and Robert Hastings (Johnson & Johnson); Anna Moeke-Knizhnik (Biotronik); Bola Taiwo (Zimmer Biomet).	Study disclosed at least one conflict of interest relationship			Provided review of the study manuscript											Yes	No	No
Cobalt	534604	34896478	Site-specific cancer risk following cobalt exposure via orthopedic implants or in occupational settings: A systematic review and meta-analysis	2022	Regul Toxicol Pharmacol	Luca Orlandini		MedTech Europe	Cardno ChemRisk received financial support from MedTech Europe. MedTech Europe is the European trade association for the medical technology industry including diagnostics, medical devices, and digital health. MedTech Europe is the European trade association for the medical technology industry including diagnostics, medical devices and digital health.	Study disclosed at least one conflict of interest relationship	Provided funding to the study													Yes	No	No
Cobalt	534604	34896478	Site-specific cancer risk following cobalt exposure via orthopedic implants or in occupational settings: A systematic review and meta-analysis	2022	Regul Toxicol Pharmacol	Luca Orlandini		Biotronik	Acknowledgement: The following individuals are acknowledged for their diligent review of the manuscript: Stephen Hope (LifeScan Scotland Inc.); Marek Kolendo (Waldemar Link GmbH & Co. KG); John Wright, Edward Reverdy, and Robert Hastings (Johnson & Johnson); Anna Moeke-Knizhnik (Biotronik); Bola Taiwo (Zimmer Biomet).	Study disclosed at least one conflict of interest relationship			Provided review of the study manuscript											Yes	No	No
Cobalt	534604	34896478	Site-specific cancer risk following cobalt exposure via orthopedic implants or in occupational settings: A systematic review and meta-analysis	2022	Regul Toxicol Pharmacol	Luca Orlandini		Med-Tech Europe	Cardno ChemRisk received financial support from Med-Tech Europe.	Study disclosed at least one conflict of interest relationship	Provided funding to the study													Yes	No	No
Cobalt	534604	34896478	Site-specific cancer risk following cobalt exposure via orthopedic implants or in occupational settings: A systematic review and meta-analysis	2022	Regul Toxicol Pharmacol	Luca Orlandini		Zimmer Biomet	Acknowledgement: The following individuals are acknowledged for their diligent review of the manuscript: Stephen Hope (LifeScan Scotland Inc.); Marek Kolendo (Waldemar Link GmbH & Co. KG); John Wright, Edward Reverdy, and Robert Hastings (Johnson & Johnson); Anna Moeke-Knizhnik (Biotronik); Bola Taiwo (Zimmer Biomet).	Study disclosed at least one conflict of interest relationship			Provided review of the study manuscript											Yes	No	No
Cobalt	534604	34896478	Site-specific cancer risk following cobalt exposure via orthopedic implants or in occupational settings: A systematic review and meta-analysis	2022	Regul Toxicol Pharmacol	Luca Orlandini		Waldemar Link GmbH & Co. KG	Acknowledgement: The following individuals are acknowledged for their diligent review of the manuscript: Stephen Hope (LifeScan Scotland Inc.); Marek Kolendo (Waldemar Link GmbH & Co. KG); John Wright, Edward Reverdy, and Robert Hastings (Johnson & Johnson); Anna Moeke-Knizhnik (Biotronik); Bola Taiwo (Zimmer Biomet).	Study disclosed at least one conflict of interest relationship			Provided review of the study manuscript											Yes	No	No
Cobalt	534604	34896478	Site-specific cancer risk following cobalt exposure via orthopedic implants or in occupational settings: A systematic review and meta-analysis	2022	Regul Toxicol Pharmacol	Luca Orlandini		LifeScan Scotland Inc.	Acknowledgement: The following individuals are acknowledged for their diligent review of the manuscript: Stephen Hope (LifeScan Scotland Inc.); Marek Kolendo (Waldemar Link GmbH & Co. KG); John Wright, Edward Reverdy, and Robert Hastings (Johnson & Johnson); Anna Moeke-Knizhnik (Biotronik); Bola Taiwo (Zimmer Biomet).	Study disclosed at least one conflict of interest relationship			Provided review of the study manuscript											Yes	No	No
Cobalt	534604	34896478	Site-specific cancer risk following cobalt exposure via orthopedic implants or in occupational settings: A systematic review and meta-analysis	2022	Regul Toxicol Pharmacol	Laurence B Katz	LifeScan Global Corporation, United States	Johnson & Johnson	Acknowledgement: The following individuals are acknowledged for their diligent review of the manuscript: Stephen Hope (LifeScan Scotland Inc.); Marek Kolendo (Waldemar Link GmbH & Co. KG); John Wright, Edward Reverdy, and Robert Hastings (Johnson & Johnson); Anna Moeke-Knizhnik (Biotronik); Bola Taiwo (Zimmer Biomet).	Study disclosed at least one conflict of interest relationship			Provided review of the study manuscript											Yes	No	No
Cobalt	534604	34896478	Site-specific cancer risk following cobalt exposure via orthopedic implants or in occupational settings: A systematic review and meta-analysis	2022	Regul Toxicol Pharmacol	Laurence B Katz	LifeScan Global Corporation, United States	MedTech Europe	Cardno ChemRisk received financial support from MedTech Europe. MedTech Europe is the European trade association for the medical technology industry including diagnostics, medical devices, and digital health. MedTech Europe is the European trade association for the medical technology industry including diagnostics, medical devices and digital health.	Study disclosed at least one conflict of interest relationship	Provided funding to the study													Yes	No	No
Cobalt	534604	34896478	Site-specific cancer risk following cobalt exposure via orthopedic implants or in occupational settings: A systematic review and meta-analysis	2022	Regul Toxicol Pharmacol	Laurence B Katz	LifeScan Global Corporation, United States	Biotronik	Acknowledgement: The following individuals are acknowledged for their diligent review of the manuscript: Stephen Hope (LifeScan Scotland Inc.); Marek Kolendo (Waldemar Link GmbH & Co. KG); John Wright, Edward Reverdy, and Robert Hastings (Johnson & Johnson); Anna Moeke-Knizhnik (Biotronik); Bola Taiwo (Zimmer Biomet).	Study disclosed at least one conflict of interest relationship			Provided review of the study manuscript											Yes	No	No
Cobalt	534604	34896478	Site-specific cancer risk following cobalt exposure via orthopedic implants or in occupational settings: A systematic review and meta-analysis	2022	Regul Toxicol Pharmacol	Laurence B Katz	LifeScan Global Corporation, United States	Med-Tech Europe	Cardno ChemRisk received financial support from Med-Tech Europe.	Study disclosed at least one conflict of interest relationship	Provided funding to the study													Yes	No	No
Cobalt	534604	34896478	Site-specific cancer risk following cobalt exposure via orthopedic implants or in occupational settings: A systematic review and meta-analysis	2022	Regul Toxicol Pharmacol	Laurence B Katz	LifeScan Global Corporation, United States	Zimmer Biomet	Acknowledgement: The following individuals are acknowledged for their diligent review of the manuscript: Stephen Hope (LifeScan Scotland Inc.); Marek Kolendo (Waldemar Link GmbH & Co. KG); John Wright, Edward Reverdy, and Robert Hastings (Johnson & Johnson); Anna Moeke-Knizhnik (Biotronik); Bola Taiwo (Zimmer Biomet).	Study disclosed at least one conflict of interest relationship			Provided review of the study manuscript											Yes	No	No
Cobalt	534604	34896478	Site-specific cancer risk following cobalt exposure via orthopedic implants or in occupational settings: A systematic review and meta-analysis	2022	Regul Toxicol Pharmacol	Laurence B Katz	LifeScan Global Corporation, United States	Waldemar Link GmbH & Co. KG	Acknowledgement: The following individuals are acknowledged for their diligent review of the manuscript: Stephen Hope (LifeScan Scotland Inc.); Marek Kolendo (Waldemar Link GmbH & Co. KG); John Wright, Edward Reverdy, and Robert Hastings (Johnson & Johnson); Anna Moeke-Knizhnik (Biotronik); Bola Taiwo (Zimmer Biomet).	Study disclosed at least one conflict of interest relationship			Provided review of the study manuscript											Yes	No	No
Cobalt	534604	34896478	Site-specific cancer risk following cobalt exposure via orthopedic implants or in occupational settings: A systematic review and meta-analysis	2022	Regul Toxicol Pharmacol	Laurence B Katz	LifeScan Global Corporation, United States	LifeScan Scotland Inc.	Acknowledgement: The following individuals are acknowledged for their diligent review of the manuscript: Stephen Hope (LifeScan Scotland Inc.); Marek Kolendo (Waldemar Link GmbH & Co. KG); John Wright, Edward Reverdy, and Robert Hastings (Johnson & Johnson); Anna Moeke-Knizhnik (Biotronik); Bola Taiwo (Zimmer Biomet).	Study disclosed at least one conflict of interest relationship			Provided review of the study manuscript											Yes	No	No
Cobalt	534604	34896478	Site-specific cancer risk following cobalt exposure via orthopedic implants or in occupational settings: A systematic review and meta-analysis	2022	Regul Toxicol Pharmacol	Laura E Perkins		Johnson & Johnson	Acknowledgement: The following individuals are acknowledged for their diligent review of the manuscript: Stephen Hope (LifeScan Scotland Inc.); Marek Kolendo (Waldemar Link GmbH & Co. KG); John Wright, Edward Reverdy, and Robert Hastings (Johnson & Johnson); Anna Moeke-Knizhnik (Biotronik); Bola Taiwo (Zimmer Biomet).	Study disclosed at least one conflict of interest relationship			Provided review of the study manuscript											Yes	No	No
Cobalt	534604	34896478	Site-specific cancer risk following cobalt exposure via orthopedic implants or in occupational settings: A systematic review and meta-analysis	2022	Regul Toxicol Pharmacol	Laura E Perkins		MedTech Europe	Cardno ChemRisk received financial support from MedTech Europe. MedTech Europe is the European trade association for the medical technology industry including diagnostics, medical devices, and digital health. MedTech Europe is the European trade association for the medical technology industry including diagnostics, medical devices and digital health.	Study disclosed at least one conflict of interest relationship	Provided funding to the study													Yes	No	No
Cobalt	534604	34896478	Site-specific cancer risk following cobalt exposure via orthopedic implants or in occupational settings: A systematic review and meta-analysis	2022	Regul Toxicol Pharmacol	Laura E Perkins		Biotronik	Acknowledgement: The following individuals are acknowledged for their diligent review of the manuscript: Stephen Hope (LifeScan Scotland Inc.); Marek Kolendo (Waldemar Link GmbH & Co. KG); John Wright, Edward Reverdy, and Robert Hastings (Johnson & Johnson); Anna Moeke-Knizhnik (Biotronik); Bola Taiwo (Zimmer Biomet).	Study disclosed at least one conflict of interest relationship			Provided review of the study manuscript											Yes	No	No
Cobalt	534604	34896478	Site-specific cancer risk following cobalt exposure via orthopedic implants or in occupational settings: A systematic review and meta-analysis	2022	Regul Toxicol Pharmacol	Laura E Perkins		Med-Tech Europe	Cardno ChemRisk received financial support from Med-Tech Europe.	Study disclosed at least one conflict of interest relationship	Provided funding to the study													Yes	No	No
Cobalt	534604	34896478	Site-specific cancer risk following cobalt exposure via orthopedic implants or in occupational settings: A systematic review and meta-analysis	2022	Regul Toxicol Pharmacol	Laura E Perkins		Zimmer Biomet	Acknowledgement: The following individuals are acknowledged for their diligent review of the manuscript: Stephen Hope (LifeScan Scotland Inc.); Marek Kolendo (Waldemar Link GmbH & Co. KG); John Wright, Edward Reverdy, and Robert Hastings (Johnson & Johnson); Anna Moeke-Knizhnik (Biotronik); Bola Taiwo (Zimmer Biomet).	Study disclosed at least one conflict of interest relationship			Provided review of the study manuscript											Yes	No	No
Cobalt	534604	34896478	Site-specific cancer risk following cobalt exposure via orthopedic implants or in occupational settings: A systematic review and meta-analysis	2022	Regul Toxicol Pharmacol	Laura E Perkins		Waldemar Link GmbH & Co. KG	Acknowledgement: The following individuals are acknowledged for their diligent review of the manuscript: Stephen Hope (LifeScan Scotland Inc.); Marek Kolendo (Waldemar Link GmbH & Co. KG); John Wright, Edward Reverdy, and Robert Hastings (Johnson & Johnson); Anna Moeke-Knizhnik (Biotronik); Bola Taiwo (Zimmer Biomet).	Study disclosed at least one conflict of interest relationship			Provided review of the study manuscript											Yes	No	No
Cobalt	534604	34896478	Site-specific cancer risk following cobalt exposure via orthopedic implants or in occupational settings: A systematic review and meta-analysis	2022	Regul Toxicol Pharmacol	Laura E Perkins		LifeScan Scotland Inc.	Acknowledgement: The following individuals are acknowledged for their diligent review of the manuscript: Stephen Hope (LifeScan Scotland Inc.); Marek Kolendo (Waldemar Link GmbH & Co. KG); John Wright, Edward Reverdy, and Robert Hastings (Johnson & Johnson); Anna Moeke-Knizhnik (Biotronik); Bola Taiwo (Zimmer Biomet).	Study disclosed at least one conflict of interest relationship			Provided review of the study manuscript											Yes	No	No
Cobalt	534604	34896478	Site-specific cancer risk following cobalt exposure via orthopedic implants or in occupational settings: A systematic review and meta-analysis	2022	Regul Toxicol Pharmacol	Jason R Brown	Medtronic PLC, United States	Johnson & Johnson	Acknowledgement: The following individuals are acknowledged for their diligent review of the manuscript: Stephen Hope (LifeScan Scotland Inc.); Marek Kolendo (Waldemar Link GmbH & Co. KG); John Wright, Edward Reverdy, and Robert Hastings (Johnson & Johnson); Anna Moeke-Knizhnik (Biotronik); Bola Taiwo (Zimmer Biomet).	Study disclosed at least one conflict of interest relationship			Provided review of the study manuscript											Yes	No	No
Cobalt	534604	34896478	Site-specific cancer risk following cobalt exposure via orthopedic implants or in occupational settings: A systematic review and meta-analysis	2022	Regul Toxicol Pharmacol	Jason R Brown	Medtronic PLC, United States	MedTech Europe	Cardno ChemRisk received financial support from MedTech Europe. MedTech Europe is the European trade association for the medical technology industry including diagnostics, medical devices, and digital health. MedTech Europe is the European trade association for the medical technology industry including diagnostics, medical devices and digital health.	Study disclosed at least one conflict of interest relationship	Provided funding to the study													Yes	No	No
Cobalt	534604	34896478	Site-specific cancer risk following cobalt exposure via orthopedic implants or in occupational settings: A systematic review and meta-analysis	2022	Regul Toxicol Pharmacol	Jason R Brown	Medtronic PLC, United States	Biotronik	Acknowledgement: The following individuals are acknowledged for their diligent review of the manuscript: Stephen Hope (LifeScan Scotland Inc.); Marek Kolendo (Waldemar Link GmbH & Co. KG); John Wright, Edward Reverdy, and Robert Hastings (Johnson & Johnson); Anna Moeke-Knizhnik (Biotronik); Bola Taiwo (Zimmer Biomet).	Study disclosed at least one conflict of interest relationship			Provided review of the study manuscript											Yes	No	No
Cobalt	534604	34896478	Site-specific cancer risk following cobalt exposure via orthopedic implants or in occupational settings: A systematic review and meta-analysis	2022	Regul Toxicol Pharmacol	Jason R Brown	Medtronic PLC, United States	Med-Tech Europe	Cardno ChemRisk received financial support from Med-Tech Europe.	Study disclosed at least one conflict of interest relationship	Provided funding to the study													Yes	No	No
Cobalt	534604	34896478	Site-specific cancer risk following cobalt exposure via orthopedic implants or in occupational settings: A systematic review and meta-analysis	2022	Regul Toxicol Pharmacol	Jason R Brown	Medtronic PLC, United States	Zimmer Biomet	Acknowledgement: The following individuals are acknowledged for their diligent review of the manuscript: Stephen Hope (LifeScan Scotland Inc.); Marek Kolendo (Waldemar Link GmbH & Co. KG); John Wright, Edward Reverdy, and Robert Hastings (Johnson & Johnson); Anna Moeke-Knizhnik (Biotronik); Bola Taiwo (Zimmer Biomet).	Study disclosed at least one conflict of interest relationship			Provided review of the study manuscript											Yes	No	No
Cobalt	534604	34896478	Site-specific cancer risk following cobalt exposure via orthopedic implants or in occupational settings: A systematic review and meta-analysis	2022	Regul Toxicol Pharmacol	Jason R Brown	Medtronic PLC, United States	Waldemar Link GmbH & Co. KG	Acknowledgement: The following individuals are acknowledged for their diligent review of the manuscript: Stephen Hope (LifeScan Scotland Inc.); Marek Kolendo (Waldemar Link GmbH & Co. KG); John Wright, Edward Reverdy, and Robert Hastings (Johnson & Johnson); Anna Moeke-Knizhnik (Biotronik); Bola Taiwo (Zimmer Biomet).	Study disclosed at least one conflict of interest relationship			Provided review of the study manuscript											Yes	No	No
Cobalt	534604	34896478	Site-specific cancer risk following cobalt exposure via orthopedic implants or in occupational settings: A systematic review and meta-analysis	2022	Regul Toxicol Pharmacol	Jason R Brown	Medtronic PLC, United States	LifeScan Scotland Inc.	Acknowledgement: The following individuals are acknowledged for their diligent review of the manuscript: Stephen Hope (LifeScan Scotland Inc.); Marek Kolendo (Waldemar Link GmbH & Co. KG); John Wright, Edward Reverdy, and Robert Hastings (Johnson & Johnson); Anna Moeke-Knizhnik (Biotronik); Bola Taiwo (Zimmer Biomet).	Study disclosed at least one conflict of interest relationship			Provided review of the study manuscript											Yes	No	No
Cobalt	534604	34896478	Site-specific cancer risk following cobalt exposure via orthopedic implants or in occupational settings: A systematic review and meta-analysis	2022	Regul Toxicol Pharmacol	Gion Fessel		Johnson & Johnson	Acknowledgement: The following individuals are acknowledged for their diligent review of the manuscript: Stephen Hope (LifeScan Scotland Inc.); Marek Kolendo (Waldemar Link GmbH & Co. KG); John Wright, Edward Reverdy, and Robert Hastings (Johnson & Johnson); Anna Moeke-Knizhnik (Biotronik); Bola Taiwo (Zimmer Biomet).	Study disclosed at least one conflict of interest relationship			Provided review of the study manuscript											Yes	No	No
Cobalt	534604	34896478	Site-specific cancer risk following cobalt exposure via orthopedic implants or in occupational settings: A systematic review and meta-analysis	2022	Regul Toxicol Pharmacol	Gion Fessel		MedTech Europe	Cardno ChemRisk received financial support from MedTech Europe. MedTech Europe is the European trade association for the medical technology industry including diagnostics, medical devices, and digital health. MedTech Europe is the European trade association for the medical technology industry including diagnostics, medical devices and digital health.	Study disclosed at least one conflict of interest relationship	Provided funding to the study													Yes	No	No
Cobalt	534604	34896478	Site-specific cancer risk following cobalt exposure via orthopedic implants or in occupational settings: A systematic review and meta-analysis	2022	Regul Toxicol Pharmacol	Gion Fessel		Biotronik	Acknowledgement: The following individuals are acknowledged for their diligent review of the manuscript: Stephen Hope (LifeScan Scotland Inc.); Marek Kolendo (Waldemar Link GmbH & Co. KG); John Wright, Edward Reverdy, and Robert Hastings (Johnson & Johnson); Anna Moeke-Knizhnik (Biotronik); Bola Taiwo (Zimmer Biomet).	Study disclosed at least one conflict of interest relationship			Provided review of the study manuscript											Yes	No	No
Cobalt	534604	34896478	Site-specific cancer risk following cobalt exposure via orthopedic implants or in occupational settings: A systematic review and meta-analysis	2022	Regul Toxicol Pharmacol	Gion Fessel		Med-Tech Europe	Cardno ChemRisk received financial support from Med-Tech Europe.	Study disclosed at least one conflict of interest relationship	Provided funding to the study													Yes	No	No
Cobalt	534604	34896478	Site-specific cancer risk following cobalt exposure via orthopedic implants or in occupational settings: A systematic review and meta-analysis	2022	Regul Toxicol Pharmacol	Gion Fessel		Zimmer Biomet	Acknowledgement: The following individuals are acknowledged for their diligent review of the manuscript: Stephen Hope (LifeScan Scotland Inc.); Marek Kolendo (Waldemar Link GmbH & Co. KG); John Wright, Edward Reverdy, and Robert Hastings (Johnson & Johnson); Anna Moeke-Knizhnik (Biotronik); Bola Taiwo (Zimmer Biomet).	Study disclosed at least one conflict of interest relationship			Provided review of the study manuscript											Yes	No	No
Cobalt	534604	34896478	Site-specific cancer risk following cobalt exposure via orthopedic implants or in occupational settings: A systematic review and meta-analysis	2022	Regul Toxicol Pharmacol	Gion Fessel		Waldemar Link GmbH & Co. KG	Acknowledgement: The following individuals are acknowledged for their diligent review of the manuscript: Stephen Hope (LifeScan Scotland Inc.); Marek Kolendo (Waldemar Link GmbH & Co. KG); John Wright, Edward Reverdy, and Robert Hastings (Johnson & Johnson); Anna Moeke-Knizhnik (Biotronik); Bola Taiwo (Zimmer Biomet).	Study disclosed at least one conflict of interest relationship			Provided review of the study manuscript											Yes	No	No
Cobalt	534604	34896478	Site-specific cancer risk following cobalt exposure via orthopedic implants or in occupational settings: A systematic review and meta-analysis	2022	Regul Toxicol Pharmacol	Gion Fessel		LifeScan Scotland Inc.	Acknowledgement: The following individuals are acknowledged for their diligent review of the manuscript: Stephen Hope (LifeScan Scotland Inc.); Marek Kolendo (Waldemar Link GmbH & Co. KG); John Wright, Edward Reverdy, and Robert Hastings (Johnson & Johnson); Anna Moeke-Knizhnik (Biotronik); Bola Taiwo (Zimmer Biomet).	Study disclosed at least one conflict of interest relationship			Provided review of the study manuscript											Yes	No	No
Cobalt	534604	34896478	Site-specific cancer risk following cobalt exposure via orthopedic implants or in occupational settings: A systematic review and meta-analysis	2022	Regul Toxicol Pharmacol	Gary Eichenbaum	Johnson & Johnson, United States	Johnson & Johnson	Acknowledgement: The following individuals are acknowledged for their diligent review of the manuscript: Stephen Hope (LifeScan Scotland Inc.); Marek Kolendo (Waldemar Link GmbH & Co. KG); John Wright, Edward Reverdy, and Robert Hastings (Johnson & Johnson); Anna Moeke-Knizhnik (Biotronik); Bola Taiwo (Zimmer Biomet).	Study disclosed at least one conflict of interest relationship			Provided review of the study manuscript											Yes	No	No
Cobalt	534604	34896478	Site-specific cancer risk following cobalt exposure via orthopedic implants or in occupational settings: A systematic review and meta-analysis	2022	Regul Toxicol Pharmacol	Gary Eichenbaum	Johnson & Johnson, United States	MedTech Europe	Cardno ChemRisk received financial support from MedTech Europe. MedTech Europe is the European trade association for the medical technology industry including diagnostics, medical devices, and digital health. MedTech Europe is the European trade association for the medical technology industry including diagnostics, medical devices and digital health.	Study disclosed at least one conflict of interest relationship	Provided funding to the study													Yes	No	No
Cobalt	534604	34896478	Site-specific cancer risk following cobalt exposure via orthopedic implants or in occupational settings: A systematic review and meta-analysis	2022	Regul Toxicol Pharmacol	Gary Eichenbaum	Johnson & Johnson, United States	Biotronik	Acknowledgement: The following individuals are acknowledged for their diligent review of the manuscript: Stephen Hope (LifeScan Scotland Inc.); Marek Kolendo (Waldemar Link GmbH & Co. KG); John Wright, Edward Reverdy, and Robert Hastings (Johnson & Johnson); Anna Moeke-Knizhnik (Biotronik); Bola Taiwo (Zimmer Biomet).	Study disclosed at least one conflict of interest relationship			Provided review of the study manuscript											Yes	No	No
Cobalt	534604	34896478	Site-specific cancer risk following cobalt exposure via orthopedic implants or in occupational settings: A systematic review and meta-analysis	2022	Regul Toxicol Pharmacol	Gary Eichenbaum	Johnson & Johnson, United States	Med-Tech Europe	Cardno ChemRisk received financial support from Med-Tech Europe.	Study disclosed at least one conflict of interest relationship	Provided funding to the study													Yes	No	No
Cobalt	534604	34896478	Site-specific cancer risk following cobalt exposure via orthopedic implants or in occupational settings: A systematic review and meta-analysis	2022	Regul Toxicol Pharmacol	Gary Eichenbaum	Johnson & Johnson, United States	Zimmer Biomet	Acknowledgement: The following individuals are acknowledged for their diligent review of the manuscript: Stephen Hope (LifeScan Scotland Inc.); Marek Kolendo (Waldemar Link GmbH & Co. KG); John Wright, Edward Reverdy, and Robert Hastings (Johnson & Johnson); Anna Moeke-Knizhnik (Biotronik); Bola Taiwo (Zimmer Biomet).	Study disclosed at least one conflict of interest relationship			Provided review of the study manuscript											Yes	No	No
Cobalt	534604	34896478	Site-specific cancer risk following cobalt exposure via orthopedic implants or in occupational settings: A systematic review and meta-analysis	2022	Regul Toxicol Pharmacol	Gary Eichenbaum	Johnson & Johnson, United States	Waldemar Link GmbH & Co. KG	Acknowledgement: The following individuals are acknowledged for their diligent review of the manuscript: Stephen Hope (LifeScan Scotland Inc.); Marek Kolendo (Waldemar Link GmbH & Co. KG); John Wright, Edward Reverdy, and Robert Hastings (Johnson & Johnson); Anna Moeke-Knizhnik (Biotronik); Bola Taiwo (Zimmer Biomet).	Study disclosed at least one conflict of interest relationship			Provided review of the study manuscript											Yes	No	No
Cobalt	534604	34896478	Site-specific cancer risk following cobalt exposure via orthopedic implants or in occupational settings: A systematic review and meta-analysis	2022	Regul Toxicol Pharmacol	Gary Eichenbaum	Johnson & Johnson, United States	LifeScan Scotland Inc.	Acknowledgement: The following individuals are acknowledged for their diligent review of the manuscript: Stephen Hope (LifeScan Scotland Inc.); Marek Kolendo (Waldemar Link GmbH & Co. KG); John Wright, Edward Reverdy, and Robert Hastings (Johnson & Johnson); Anna Moeke-Knizhnik (Biotronik); Bola Taiwo (Zimmer Biomet).	Study disclosed at least one conflict of interest relationship			Provided review of the study manuscript											Yes	No	No
Cobalt	534604	34896478	Site-specific cancer risk following cobalt exposure via orthopedic implants or in occupational settings: A systematic review and meta-analysis	2022	Regul Toxicol Pharmacol	Chantal E Holy	Johnson & Johnson, United States	Johnson & Johnson	Acknowledgement: The following individuals are acknowledged for their diligent review of the manuscript: Stephen Hope (LifeScan Scotland Inc.); Marek Kolendo (Waldemar Link GmbH & Co. KG); John Wright, Edward Reverdy, and Robert Hastings (Johnson & Johnson); Anna Moeke-Knizhnik (Biotronik); Bola Taiwo (Zimmer Biomet).	Study disclosed at least one conflict of interest relationship			Provided review of the study manuscript											Yes	No	No
Cobalt	534604	34896478	Site-specific cancer risk following cobalt exposure via orthopedic implants or in occupational settings: A systematic review and meta-analysis	2022	Regul Toxicol Pharmacol	Chantal E Holy	Johnson & Johnson, United States	MedTech Europe	Cardno ChemRisk received financial support from MedTech Europe. MedTech Europe is the European trade association for the medical technology industry including diagnostics, medical devices, and digital health. MedTech Europe is the European trade association for the medical technology industry including diagnostics, medical devices and digital health.	Study disclosed at least one conflict of interest relationship	Provided funding to the study													Yes	No	No
Cobalt	534604	34896478	Site-specific cancer risk following cobalt exposure via orthopedic implants or in occupational settings: A systematic review and meta-analysis	2022	Regul Toxicol Pharmacol	Chantal E Holy	Johnson & Johnson, United States	Biotronik	Acknowledgement: The following individuals are acknowledged for their diligent review of the manuscript: Stephen Hope (LifeScan Scotland Inc.); Marek Kolendo (Waldemar Link GmbH & Co. KG); John Wright, Edward Reverdy, and Robert Hastings (Johnson & Johnson); Anna Moeke-Knizhnik (Biotronik); Bola Taiwo (Zimmer Biomet).	Study disclosed at least one conflict of interest relationship			Provided review of the study manuscript											Yes	No	No
Cobalt	534604	34896478	Site-specific cancer risk following cobalt exposure via orthopedic implants or in occupational settings: A systematic review and meta-analysis	2022	Regul Toxicol Pharmacol	Chantal E Holy	Johnson & Johnson, United States	Med-Tech Europe	Cardno ChemRisk received financial support from Med-Tech Europe.	Study disclosed at least one conflict of interest relationship	Provided funding to the study													Yes	No	No
Cobalt	534604	34896478	Site-specific cancer risk following cobalt exposure via orthopedic implants or in occupational settings: A systematic review and meta-analysis	2022	Regul Toxicol Pharmacol	Chantal E Holy	Johnson & Johnson, United States	Zimmer Biomet	Acknowledgement: The following individuals are acknowledged for their diligent review of the manuscript: Stephen Hope (LifeScan Scotland Inc.); Marek Kolendo (Waldemar Link GmbH & Co. KG); John Wright, Edward Reverdy, and Robert Hastings (Johnson & Johnson); Anna Moeke-Knizhnik (Biotronik); Bola Taiwo (Zimmer Biomet).	Study disclosed at least one conflict of interest relationship			Provided review of the study manuscript											Yes	No	No
Cobalt	534604	34896478	Site-specific cancer risk following cobalt exposure via orthopedic implants or in occupational settings: A systematic review and meta-analysis	2022	Regul Toxicol Pharmacol	Chantal E Holy	Johnson & Johnson, United States	Waldemar Link GmbH & Co. KG	Acknowledgement: The following individuals are acknowledged for their diligent review of the manuscript: Stephen Hope (LifeScan Scotland Inc.); Marek Kolendo (Waldemar Link GmbH & Co. KG); John Wright, Edward Reverdy, and Robert Hastings (Johnson & Johnson); Anna Moeke-Knizhnik (Biotronik); Bola Taiwo (Zimmer Biomet).	Study disclosed at least one conflict of interest relationship			Provided review of the study manuscript											Yes	No	No
Cobalt	534604	34896478	Site-specific cancer risk following cobalt exposure via orthopedic implants or in occupational settings: A systematic review and meta-analysis	2022	Regul Toxicol Pharmacol	Chantal E Holy	Johnson & Johnson, United States	LifeScan Scotland Inc.	Acknowledgement: The following individuals are acknowledged for their diligent review of the manuscript: Stephen Hope (LifeScan Scotland Inc.); Marek Kolendo (Waldemar Link GmbH & Co. KG); John Wright, Edward Reverdy, and Robert Hastings (Johnson & Johnson); Anna Moeke-Knizhnik (Biotronik); Bola Taiwo (Zimmer Biomet).	Study disclosed at least one conflict of interest relationship			Provided review of the study manuscript											Yes	No	No
Cobalt	534604	34896478	Site-specific cancer risk following cobalt exposure via orthopedic implants or in occupational settings: A systematic review and meta-analysis	2022	Regul Toxicol Pharmacol	Behrooz Nasseri-Aghbosh		Johnson & Johnson	Acknowledgement: The following individuals are acknowledged for their diligent review of the manuscript: Stephen Hope (LifeScan Scotland Inc.); Marek Kolendo (Waldemar Link GmbH & Co. KG); John Wright, Edward Reverdy, and Robert Hastings (Johnson & Johnson); Anna Moeke-Knizhnik (Biotronik); Bola Taiwo (Zimmer Biomet).	Study disclosed at least one conflict of interest relationship			Provided review of the study manuscript											Yes	No	No
Cobalt	534604	34896478	Site-specific cancer risk following cobalt exposure via orthopedic implants or in occupational settings: A systematic review and meta-analysis	2022	Regul Toxicol Pharmacol	Behrooz Nasseri-Aghbosh		MedTech Europe	Cardno ChemRisk received financial support from MedTech Europe. MedTech Europe is the European trade association for the medical technology industry including diagnostics, medical devices, and digital health. MedTech Europe is the European trade association for the medical technology industry including diagnostics, medical devices and digital health.	Study disclosed at least one conflict of interest relationship	Provided funding to the study													Yes	No	No
Cobalt	534604	34896478	Site-specific cancer risk following cobalt exposure via orthopedic implants or in occupational settings: A systematic review and meta-analysis	2022	Regul Toxicol Pharmacol	Behrooz Nasseri-Aghbosh		Biotronik	Acknowledgement: The following individuals are acknowledged for their diligent review of the manuscript: Stephen Hope (LifeScan Scotland Inc.); Marek Kolendo (Waldemar Link GmbH & Co. KG); John Wright, Edward Reverdy, and Robert Hastings (Johnson & Johnson); Anna Moeke-Knizhnik (Biotronik); Bola Taiwo (Zimmer Biomet).	Study disclosed at least one conflict of interest relationship			Provided review of the study manuscript											Yes	No	No
Cobalt	534604	34896478	Site-specific cancer risk following cobalt exposure via orthopedic implants or in occupational settings: A systematic review and meta-analysis	2022	Regul Toxicol Pharmacol	Behrooz Nasseri-Aghbosh		Med-Tech Europe	Cardno ChemRisk received financial support from Med-Tech Europe.	Study disclosed at least one conflict of interest relationship	Provided funding to the study													Yes	No	No
Cobalt	534604	34896478	Site-specific cancer risk following cobalt exposure via orthopedic implants or in occupational settings: A systematic review and meta-analysis	2022	Regul Toxicol Pharmacol	Behrooz Nasseri-Aghbosh		Zimmer Biomet	Acknowledgement: The following individuals are acknowledged for their diligent review of the manuscript: Stephen Hope (LifeScan Scotland Inc.); Marek Kolendo (Waldemar Link GmbH & Co. KG); John Wright, Edward Reverdy, and Robert Hastings (Johnson & Johnson); Anna Moeke-Knizhnik (Biotronik); Bola Taiwo (Zimmer Biomet).	Study disclosed at least one conflict of interest relationship			Provided review of the study manuscript											Yes	No	No
Cobalt	534604	34896478	Site-specific cancer risk following cobalt exposure via orthopedic implants or in occupational settings: A systematic review and meta-analysis	2022	Regul Toxicol Pharmacol	Behrooz Nasseri-Aghbosh		Waldemar Link GmbH & Co. KG	Acknowledgement: The following individuals are acknowledged for their diligent review of the manuscript: Stephen Hope (LifeScan Scotland Inc.); Marek Kolendo (Waldemar Link GmbH & Co. KG); John Wright, Edward Reverdy, and Robert Hastings (Johnson & Johnson); Anna Moeke-Knizhnik (Biotronik); Bola Taiwo (Zimmer Biomet).	Study disclosed at least one conflict of interest relationship			Provided review of the study manuscript											Yes	No	No
Cobalt	534604	34896478	Site-specific cancer risk following cobalt exposure via orthopedic implants or in occupational settings: A systematic review and meta-analysis	2022	Regul Toxicol Pharmacol	Behrooz Nasseri-Aghbosh		LifeScan Scotland Inc.	Acknowledgement: The following individuals are acknowledged for their diligent review of the manuscript: Stephen Hope (LifeScan Scotland Inc.); Marek Kolendo (Waldemar Link GmbH & Co. KG); John Wright, Edward Reverdy, and Robert Hastings (Johnson & Johnson); Anna Moeke-Knizhnik (Biotronik); Bola Taiwo (Zimmer Biomet).	Study disclosed at least one conflict of interest relationship			Provided review of the study manuscript											Yes	No	No
Cobalt	498112	34468815	Cobalt-induced oxidative stress contributes to alveolar/bronchiolar carcinogenesis in B6C3F1/N mice	2021	Arch Toxicol	Thai-Vu T. Ton		EPL, Inc	We appreciate the help provided by Erin Quist and Emily Singletary from EPL, Inc as well as Eli Ney from NIEHS for helping to prepare Figs.	None		Provided funding or expert assistance to the study												No	No	Yes
Cobalt	498112	34468815	Cobalt-induced oxidative stress contributes to alveolar/bronchiolar carcinogenesis in B6C3F1/N mice	2021	Arch Toxicol	Teja N Peddada		EPL, Inc	We appreciate the help provided by Erin Quist and Emily Singletary from EPL, Inc as well as Eli Ney from NIEHS for helping to prepare Figs.	None		Provided funding or expert assistance to the study												No	No	Yes
Cobalt	498112	34468815	Cobalt-induced oxidative stress contributes to alveolar/bronchiolar carcinogenesis in B6C3F1/N mice	2021	Arch Toxicol	Ronald A Herbert		EPL, Inc	We appreciate the help provided by Erin Quist and Emily Singletary from EPL, Inc as well as Eli Ney from NIEHS for helping to prepare Figs.	None		Provided funding or expert assistance to the study												No	No	Yes
Cobalt	498112	34468815	Cobalt-induced oxidative stress contributes to alveolar/bronchiolar carcinogenesis in B6C3F1/N mice	2021	Arch Toxicol	Robert C Sills		EPL, Inc	We appreciate the help provided by Erin Quist and Emily Singletary from EPL, Inc as well as Eli Ney from NIEHS for helping to prepare Figs.	None		Provided funding or expert assistance to the study												No	No	Yes
Cobalt	498112	34468815	Cobalt-induced oxidative stress contributes to alveolar/bronchiolar carcinogenesis in B6C3F1/N mice	2021	Arch Toxicol	Raveena M Chhabria		EPL, Inc	We appreciate the help provided by Erin Quist and Emily Singletary from EPL, Inc as well as Eli Ney from NIEHS for helping to prepare Figs.	None		Provided funding or expert assistance to the study												No	No	Yes
Cobalt	498112	34468815	Cobalt-induced oxidative stress contributes to alveolar/bronchiolar carcinogenesis in B6C3F1/N mice	2021	Arch Toxicol	Ramesh C Kovi		EPL, Inc	We appreciate the help provided by Erin Quist and Emily Singletary from EPL, Inc as well as Eli Ney from NIEHS for helping to prepare Figs.	None		Provided funding or expert assistance to the study												No	No	Yes
Cobalt	498112	34468815	Cobalt-induced oxidative stress contributes to alveolar/bronchiolar carcinogenesis in B6C3F1/N mice	2021	Arch Toxicol	Norris D Flagler		EPL, Inc	We appreciate the help provided by Erin Quist and Emily Singletary from EPL, Inc as well as Eli Ney from NIEHS for helping to prepare Figs.	None		Provided funding or expert assistance to the study												No	No	Yes
Cobalt	498112	34468815	Cobalt-induced oxidative stress contributes to alveolar/bronchiolar carcinogenesis in B6C3F1/N mice	2021	Arch Toxicol	Mark J Hoenerhoff		EPL, Inc	We appreciate the help provided by Erin Quist and Emily Singletary from EPL, Inc as well as Eli Ney from NIEHS for helping to prepare Figs.	None		Provided funding or expert assistance to the study												No	No	Yes
Cobalt	498112	34468815	Cobalt-induced oxidative stress contributes to alveolar/bronchiolar carcinogenesis in B6C3F1/N mice	2021	Arch Toxicol	Mamta Behl		EPL, Inc	We appreciate the help provided by Erin Quist and Emily Singletary from EPL, Inc as well as Eli Ney from NIEHS for helping to prepare Figs.	None		Provided funding or expert assistance to the study												No	No	Yes
Cobalt	498112	34468815	Cobalt-induced oxidative stress contributes to alveolar/bronchiolar carcinogenesis in B6C3F1/N mice	2021	Arch Toxicol	Kevin E Gerrish		EPL, Inc	We appreciate the help provided by Erin Quist and Emily Singletary from EPL, Inc as well as Eli Ney from NIEHS for helping to prepare Figs.	None		Provided funding or expert assistance to the study												No	No	Yes
Cobalt	498112	34468815	Cobalt-induced oxidative stress contributes to alveolar/bronchiolar carcinogenesis in B6C3F1/N mice	2021	Arch Toxicol	Keith R Shockley		EPL, Inc	We appreciate the help provided by Erin Quist and Emily Singletary from EPL, Inc as well as Eli Ney from NIEHS for helping to prepare Figs.	None		Provided funding or expert assistance to the study												No	No	Yes
Cobalt	498112	34468815	Cobalt-induced oxidative stress contributes to alveolar/bronchiolar carcinogenesis in B6C3F1/N mice	2021	Arch Toxicol	Arun R Pandiri		EPL, Inc	We appreciate the help provided by Erin Quist and Emily Singletary from EPL, Inc as well as Eli Ney from NIEHS for helping to prepare Figs.	None		Provided funding or expert assistance to the study												No	No	Yes
Cobalt	496777	34229014	Carcinogenic assessment of cobalt-containing alloys in medical devices or cobalt in occupational settings: A systematic review and meta-analysis of overall cancer risk from published epidemiologic studies	2021	Regul Toxicol Pharmacol	Stephen R Marcello	Johnson & Johnson, USA	Johnson & Johnson	Acknowledgements: The following individuals are acknowledged for their diligent review of the manuscript: Stephen Hope (LifeScan Scotland Inc.); Marek Kolendo (Waldemar Link GmbH & Co. KG); Jesse Berlin, John Wright, Edward Reverdy, and Robert Hastings (Johnson & Johnson); Herbert Thelen (Biotronik), and Bola Taiwo (Zimmer Biomet).	Study disclosed at least one conflict of interest relationship			Provided review of the study manuscript											Yes	No	No
Cobalt	496777	34229014	Carcinogenic assessment of cobalt-containing alloys in medical devices or cobalt in occupational settings: A systematic review and meta-analysis of overall cancer risk from published epidemiologic studies	2021	Regul Toxicol Pharmacol	Stephen R Marcello	Johnson & Johnson, USA	MedTech Europe	NSE is an employee of Cardo ChemRisk, which received financial support from MedTech Europe. MedTech Europe is the European trade association for the medical technology industry including diagnostics, medical devices and digital health. Cardno ChemRisk received financial support from MedTech Europe. MedTech Europe is the European trade association for the medical technology industry including diag…	Study disclosed at least one conflict of interest relationship	Provided funding to the study													Yes	No	No
Cobalt	496777	34229014	Carcinogenic assessment of cobalt-containing alloys in medical devices or cobalt in occupational settings: A systematic review and meta-analysis of overall cancer risk from published epidemiologic studies	2021	Regul Toxicol Pharmacol	Stephen R Marcello	Johnson & Johnson, USA	Biotronik	Acknowledgements: The following individuals are acknowledged for their diligent review of the manuscript: Stephen Hope (LifeScan Scotland Inc.); Marek Kolendo (Waldemar Link GmbH & Co. KG); Jesse Berlin, John Wright, Edward Reverdy, and Robert Hastings (Johnson & Johnson); Herbert Thelen (Biotronik), and Bola Taiwo (Zimmer Biomet).	Study disclosed at least one conflict of interest relationship			Provided review of the study manuscript											Yes	No	No
Cobalt	496777	34229014	Carcinogenic assessment of cobalt-containing alloys in medical devices or cobalt in occupational settings: A systematic review and meta-analysis of overall cancer risk from published epidemiologic studies	2021	Regul Toxicol Pharmacol	Stephen R Marcello	Johnson & Johnson, USA	Zimmer Biomet	Acknowledgements: The following individuals are acknowledged for their diligent review of the manuscript: Stephen Hope (LifeScan Scotland Inc.); Marek Kolendo (Waldemar Link GmbH & Co. KG); Jesse Berlin, John Wright, Edward Reverdy, and Robert Hastings (Johnson & Johnson); Herbert Thelen (Biotronik), and Bola Taiwo (Zimmer Biomet).	Study disclosed at least one conflict of interest relationship			Provided review of the study manuscript											Yes	No	No
Cobalt	496777	34229014	Carcinogenic assessment of cobalt-containing alloys in medical devices or cobalt in occupational settings: A systematic review and meta-analysis of overall cancer risk from published epidemiologic studies	2021	Regul Toxicol Pharmacol	Stephen R Marcello	Johnson & Johnson, USA	Waldemar Link GmbH & Co. KG	Acknowledgements: The following individuals are acknowledged for their diligent review of the manuscript: Stephen Hope (LifeScan Scotland Inc.); Marek Kolendo (Waldemar Link GmbH & Co. KG); Jesse Berlin, John Wright, Edward Reverdy, and Robert Hastings (Johnson & Johnson); Herbert Thelen (Biotronik), and Bola Taiwo (Zimmer Biomet).	Study disclosed at least one conflict of interest relationship			Provided review of the study manuscript											Yes	No	No
Cobalt	496777	34229014	Carcinogenic assessment of cobalt-containing alloys in medical devices or cobalt in occupational settings: A systematic review and meta-analysis of overall cancer risk from published epidemiologic studies	2021	Regul Toxicol Pharmacol	Stephen R Marcello	Johnson & Johnson, USA	LifeScan Scotland Inc.	Acknowledgements: The following individuals are acknowledged for their diligent review of the manuscript: Stephen Hope (LifeScan Scotland Inc.); Marek Kolendo (Waldemar Link GmbH & Co. KG); Jesse Berlin, John Wright, Edward Reverdy, and Robert Hastings (Johnson & Johnson); Herbert Thelen (Biotronik), and Bola Taiwo (Zimmer Biomet).	Study disclosed at least one conflict of interest relationship			Provided review of the study manuscript											Yes	No	No
Cobalt	496777	34229014	Carcinogenic assessment of cobalt-containing alloys in medical devices or cobalt in occupational settings: A systematic review and meta-analysis of overall cancer risk from published epidemiologic studies	2021	Regul Toxicol Pharmacol	Shumin Zhang	Johnson & Johnson, USA	Johnson & Johnson	Acknowledgements: The following individuals are acknowledged for their diligent review of the manuscript: Stephen Hope (LifeScan Scotland Inc.); Marek Kolendo (Waldemar Link GmbH & Co. KG); Jesse Berlin, John Wright, Edward Reverdy, and Robert Hastings (Johnson & Johnson); Herbert Thelen (Biotronik), and Bola Taiwo (Zimmer Biomet).	Study disclosed at least one conflict of interest relationship			Provided review of the study manuscript											Yes	No	No
[truncated: 1,318 more rows]
